# Supplementary material for: (Ferrocenyl­thio­phospho­nato-κS)(triphenyl­phosphane-κP)gold(I) dichloro­methane monosolvate
Source: Acta Crystallogr Sect E Struct Rep Online. 2010 Oct 9;66(Pt 11):m1364–5. doi: 10.1107/S1600536810039255 (PMC3008988; doi:10.1107/S1600536810039255)
Supplement: Supplementary file 1 [file e-66-m1364-sup1.cif]

##############################################################################
###                                                                        ###
###        Electronic paper (Acta Crystallographica Section E)             ###
###                                                                        ###
##############################################################################
#                                                                            #
# This CIF contains the data in a paper accepted for publication in Acta     #
# Crystallographica Section E. It conforms to the requirements of Notes      #
# for Authors for Section E, and has been peer reviewed under the auspices   #
# of the IUCr Commission on Journals.                                        #
#                                                                            #
# Full details of the Crystallographic Information File format               #
# are given in the paper "The Crystallographic Information File (CIF):       #
# a New Standard Archive File for Crystallography" by S. R. Hall, F. H.      #
# Allen and I. D. Brown [Acta Cryst. (1991), A47, 655-685].                  #
#                                                                            #
# The current version of the core CIF dictionary is obtainable from          #
# ftp://ftp.iucr.org/pub/cif_core.dic. The current version number is 2.4.    #
#                                                                            #
# Software is freely available for graphical display of the structure(s) in  #
# this CIF.  For information consult the CIF home page http://www.iucr.org/  #
# cif/home.html                                                              #
#                                                                            #
# This file may be used for bona fide research purposes within the           #
# scientific community so long as proper attribution is given to the journal # 
# article from which it was obtained.                                        #
#                                                                            #
##############################################################################
                                             
data_global
_audit_creation_method     'WinGX routine CIF_UPDATE'
_audit_conform_dict_name     cif_core.dic
_audit_conform_dict_version     2.4
_journal_data_validation_number     ?
_journal_date_recd_electronic     2010-09-27
_journal_date_accepted     2010-09-30
_journal_name_full     'Acta Crystallographica, Section E'
_journal_year     2010
_journal_volume     66
_journal_issue     11
_journal_page_first     m1364
_journal_page_last     m1365
_journal_paper_category     QM
_journal_coeditor_code     CV2770
_publ_contact_author_name     'van Zyl, Werner E.'
_publ_contact_author_address
;
School of Chemistry
University of KwaZulu-Natal
Westville Campus
Private Bag X54001
Durban
4000
South Africa
;
_publ_contact_author_email     vanzylw@ukzn.ac.za
_publ_contact_author_fax     '+27-31-260 3091'
_publ_contact_author_phone     '+27-31-260 3188'
_publ_section_title
;
(Ferrocenylthiophosphonato-\k<i>S</i>)(triphenylphosphane-\k<i>P</i>)gold(I)
dichloromethane monosolvate
;
loop_
    _publ_author_name
    _publ_author_address
    'van der Walt, Hendriette'
;
Research Centre in Synthesis and Catalysis
Department of Chemistry
University of Johannesburg (APK Campus)
PO Box 524
Auckland Park
Johannesburg 2006
South Africa
;
    'Muller, Alfred'
;
Research Centre in Synthesis and Catalysis
Department of Chemistry
University of Johannesburg (APK Campus)
PO Box 524
Auckland Park
Johannesburg 2006
South Africa
;
    'Staples, Richard J.'
;
Department of Chemistry
Michigan State University
East Lansing
MI 48824-1322
USA
;
    'Van Zyl, Werner E.'
;
School of Chemistry
University of KwaZulu-Natal
Westville Campus
Private Bag X54001
Durban 4000
South Africa
;
data_I
_audit_creation_method     'WinGX routine CIF_UPDATE'
_chemical_name_systematic
;
(Ferrocenylthiophosphonato-\k<i>S</i>)(triphenylphosphane-\k<i>P</i>)gold(I)
dichloromethane monosolvate
;
_chemical_formula_moiety     'C28 H25 Au Fe O2 P2 S, C H2 Cl2'
_chemical_formula_sum     'C29 H27 Au Cl2 Fe O2 P2 S'
_chemical_formula_iupac
                          '[Au Fe (C5 H5) (C5 H5 O2 P S) (C18 H15 P)], C H2 Cl2'
_chemical_formula_weight     825.22
_symmetry_cell_setting     monoclinic
_symmetry_space_group_name_H-M     'P 21/c'
_symmetry_space_group_name_Hall     '-P 2ybc'
loop_
    _symmetry_equiv_pos_as_xyz
    'x, y, z'
    '-x, y+1/2, -z+1/2'
    '-x, -y, -z'
    'x, -y-1/2, z-1/2'
_cell_length_a     15.122(3)
_cell_length_b     9.3157(18)
_cell_length_c     22.581(3)
_cell_angle_alpha     90
_cell_angle_beta     112.831(10)
_cell_angle_gamma     90
_cell_volume     2931.8(9)
_cell_formula_units_Z     4
_cell_measurement_reflns_used     9574
_cell_measurement_theta_min     2.18
_cell_measurement_theta_max     27.91
_cell_measurement_temperature     173(2)
_exptl_crystal_description     'block'
_exptl_crystal_colour     'orange-brown'
_exptl_crystal_size_max     0.2
_exptl_crystal_size_mid     0.18
_exptl_crystal_size_min     0.16
_exptl_crystal_density_diffrn     1.87
_exptl_crystal_density_method     'not measured'
_exptl_crystal_F_000     1608
_exptl_absorpt_coefficient_mu     5.882
_exptl_absorpt_correction_type     multi-scan
_exptl_absorpt_process_details     '(SADABS; Bruker, 1998)'
_exptl_absorpt_correction_T_min     0.3858
_exptl_absorpt_correction_T_max     0.4529
_exptl_special_details
;
The intensity data was collected on a Bruker CCD based diffractometer equipped
with an Oxford Cryostream low-temperature apparatus operating at 173 K
diffractometer using an exposure time of 30 s/frame. A total of 1276 frames
were collected with a frame width of 0.5\% covering up to \q = 28.63% with
86.5% completeness accomplished. Due to decomposition and the weak diffracting
nature of the title compound, refinement of data was restricted to \q = 25.0%
to reach a completeness of 95.5%.
;
_diffrn_ambient_temperature     173(2)
_diffrn_radiation_type     MoK\a
_diffrn_radiation_wavelength     0.71073
_diffrn_radiation_monochromator     graphite
_diffrn_measurement_device_type     'Bruker CCD'
_diffrn_measurement_method     \f
_diffrn_detector_area_resol_mean     ?
_diffrn_reflns_number     13808
_diffrn_reflns_av_R_equivalents     0.1117
_diffrn_reflns_theta_min     1.46
_diffrn_reflns_theta_max     25
_diffrn_reflns_theta_full     25
_diffrn_measured_fraction_theta_max     0.955
_diffrn_measured_fraction_theta_full     0.955
_diffrn_reflns_limit_h_min     -16
_diffrn_reflns_limit_h_max     17
_diffrn_reflns_limit_k_min     -11
_diffrn_reflns_limit_k_max     11
_diffrn_reflns_limit_l_min     -26
_diffrn_reflns_limit_l_max     20
_diffrn_standards_number     0
_diffrn_standards_interval_count     0
_diffrn_standards_interval_time     0
_diffrn_standards_decay_%     0
_refine_special_details
;
Refinement of <i>F</i>^2^ against ALL reflections. The weighted <i>R</i>-factor
<i>wR</i> and goodness of fit <i>S</i> are based on <i>F</i>^2^, conventional
<i>R</i>-factors <i>R</i> are based on <i>F</i>, with <i>F</i> set to zero for
negative <i>F</i>^2^. The threshold expression of <i>F</i>^2^ >
\s(<i>F</i>^2^) is used only for calculating <i>R</i>-factors(gt) <i>etc</i>.
and is not relevant to the choice of reflections for refinement.
<i>R</i>-factors based on <i>F</i>^2^ are statistically about twice as large
as those based on <i>F</i>, and <i>R</i>- factors based on ALL data will be
even larger.
;
_reflns_number_total     4924
_reflns_number_gt     4348
_reflns_threshold_expression     I>2\s(I)
_refine_ls_structure_factor_coef     Fsqd
_refine_ls_matrix_type     full
_refine_ls_R_factor_all     0.0549
_refine_ls_R_factor_gt     0.0514
_refine_ls_wR_factor_ref     0.1526
_refine_ls_goodness_of_fit_ref     1.096
_refine_ls_restrained_S_all     1.096
_refine_ls_number_reflns     4924
_refine_ls_number_parameters     375
_refine_ls_number_restraints     18
_refine_ls_hydrogen_treatment     mixed
_refine_ls_weighting_scheme     calc
_refine_ls_weighting_details
                 'calc w=1/[\s^2^(Fo^2^)+(0.0950P)^2^] where P=(Fo^2^+2Fc^2^)/3'
_atom_sites_solution_hydrogens     geom
_atom_sites_solution_primary     direct
_atom_sites_solution_secondary     difmap
_refine_ls_shift/su_max     0.001
_refine_ls_shift/su_mean     0
_refine_diff_density_max     2.136
_refine_diff_density_min     -1.633
_refine_ls_extinction_method     none
loop_
    _atom_type_symbol
    _atom_type_description
    _atom_type_scat_dispersion_real
    _atom_type_scat_dispersion_imag
    _atom_type_scat_source
    C C 0.0033 0.0016 'International Tables Vol C Tables 4.2.6.8 and 6.1.1.4'
    H H 0 0 'International Tables Vol C Tables 4.2.6.8 and 6.1.1.4'
    Au Au -2.0133 8.8022 'International Tables Vol C Tables 4.2.6.8 and 6.1.1.4'
    Cl Cl 0.1484 0.1585 'International Tables Vol C Tables 4.2.6.8 and 6.1.1.4'
    Fe Fe 0.3463 0.8444 'International Tables Vol C Tables 4.2.6.8 and 6.1.1.4'
    O O 0.0106 0.006 'International Tables Vol C Tables 4.2.6.8 and 6.1.1.4'
    P P 0.1023 0.0942 'International Tables Vol C Tables 4.2.6.8 and 6.1.1.4'
    S S 0.1246 0.1234 'International Tables Vol C Tables 4.2.6.8 and 6.1.1.4'
_computing_data_collection     'APEX2 (Bruker 2006)'
_computing_cell_refinement     'SAINT-Plus (Bruker, 2001)'
_computing_data_reduction     'SAINT-Plus (Bruker, 2001)'
_computing_structure_solution     'SIR2002 (Burla <i>et al.</i>, 2003)'
_computing_structure_refinement     'SHELXL97 (Sheldrick, 2008)'
_computing_molecular_graphics     'DIAMOND (Brandenburg & Brendt, 2001)'
_computing_publication_material     'WinGX (Farrugia, 1999)'
loop_
    _atom_site_type_symbol
    _atom_site_label
    _atom_site_fract_x
    _atom_site_fract_y
    _atom_site_fract_z
    _atom_site_U_iso_or_equiv
    _atom_site_adp_type
    _atom_site_calc_flag
    _atom_site_refinement_flags
    _atom_site_occupancy
    _atom_site_disorder_assembly
    _atom_site_disorder_group
    Au Au1 0.227778(18) 0.21410(3) 0.709726(13) 0.04416(16) Uani d . 1 . .
    Fe Fe1 -0.15433(8) 0.30798(11) 0.60212(6) 0.0463(3) Uani d . 1 . .
    S S1 0.17770(13) 0.35983(19) 0.77340(10) 0.0499(4) Uani d . 1 . .
    P P1 0.28030(12) 0.08231(19) 0.64580(9) 0.0407(4) Uani d . 1 . .
    P P2 0.03846(15) 0.29088(17) 0.74410(11) 0.0443(5) Uani d . 1 . .
    O O1 0.0279(4) 0.1480(6) 0.7716(3) 0.0528(13) Uani d . 1 . .
    O O2 -0.0137(4) 0.4034(6) 0.7688(3) 0.0502(12) Uani d . 1 . .
    C C11 0.2290(5) 0.1421(7) 0.5625(3) 0.0439(15) Uani d . 1 . .
    C C12 0.2703(5) 0.1110(8) 0.5188(4) 0.0515(17) Uani d . 1 . .
    H H12 0.3305 0.0634 0.5326 0.062 Uiso calc R 1 . .
    C C13 0.2237(6) 0.1493(8) 0.4552(4) 0.0544(18) Uani d . 1 . .
    H H13 0.2521 0.1274 0.4254 0.065 Uiso calc R 1 . .
    C C14 0.1361(7) 0.2190(8) 0.4340(5) 0.058(2) Uani d . 1 . .
    H H14 0.1054 0.2476 0.3904 0.069 Uiso calc R 1 . .
    C C15 0.0933(7) 0.2469(10) 0.4779(4) 0.058(2) Uani d . 1 . .
    H H15 0.0317 0.2903 0.4639 0.069 Uiso calc R 1 . .
    C C16 0.1411(6) 0.2112(7) 0.5408(4) 0.0514(19) Uani d . 1 . .
    H H16 0.1132 0.2344 0.5707 0.062 Uiso calc R 1 . .
    C C21 0.4100(5) 0.0891(7) 0.6701(3) 0.0435(15) Uani d . 1 . .
    C C22 0.4526(6) 0.2000(8) 0.6510(4) 0.0516(19) Uani d . 1 . .
    H H22 0.4133 0.2703 0.6224 0.062 Uiso calc R 1 . .
    C C23 0.5507(6) 0.2118(7) 0.6723(5) 0.055(2) Uani d . 1 . .
    H H23 0.579 0.2881 0.6579 0.067 Uiso calc R 1 . .
    C C24 0.6073(5) 0.1112(9) 0.7150(4) 0.0542(18) Uani d . 1 . .
    H H24 0.6751 0.118 0.7295 0.065 Uiso calc R 1 . .
    C C25 0.5671(5) 0.0007(9) 0.7369(4) 0.063(2) Uani d . 1 . .
    H H25 0.6069 -0.0661 0.7674 0.075 Uiso calc R 1 . .
    C C26 0.4683(5) -0.0116(8) 0.7141(4) 0.0522(17) Uani d . 1 . .
    H H26 0.44 -0.0884 0.7282 0.063 Uiso calc R 1 . .
    C C31 0.2488(5) -0.1068(7) 0.6423(3) 0.0428(15) Uani d . 1 . .
    C C32 0.2881(6) -0.2077(7) 0.6148(4) 0.0499(19) Uani d . 1 . .
    H H32 0.3353 -0.18 0.599 0.06 Uiso calc R 1 . .
    C C33 0.2582(6) -0.3508(8) 0.6105(4) 0.0540(18) Uani d . 1 . .
    H H33 0.2868 -0.4213 0.5931 0.065 Uiso calc R 1 . .
    C C34 0.1871(5) -0.3890(9) 0.6314(4) 0.0559(19) Uani d . 1 . .
    H H34 0.1657 -0.4858 0.6274 0.067 Uiso calc R 1 . .
    C C35 0.1471(6) -0.2889(8) 0.6581(5) 0.058(2) Uani d . 1 . .
    H H35 0.0991 -0.3167 0.6732 0.07 Uiso calc R 1 . .
    C C36 0.1766(5) -0.1480(8) 0.6628(4) 0.0505(17) Uani d . 1 . .
    H H36 0.1476 -0.0784 0.6803 0.061 Uiso calc R 1 . .
    C C41 -0.0125(5) 0.2862(7) 0.6583(4) 0.0452(18) Uani d . 1 . .
    C C42 -0.0462(5) 0.1626(8) 0.6188(4) 0.0476(17) Uani d . 1 . .
    H H42 -0.0448 0.0669 0.6336 0.057 Uiso calc R 1 . .
    C C43 -0.0826(6) 0.2068(8) 0.5530(4) 0.0490(18) Uani d . 1 . .
    H H43 -0.1094 0.1461 0.5166 0.059 Uiso calc R 1 . .
    C C44 -0.0713(5) 0.3575(8) 0.5522(4) 0.0504(17) Uani d . 1 . .
    H H44 -0.0896 0.4162 0.5149 0.061 Uiso calc R 1 . .
    C C45 -0.0278(5) 0.4060(8) 0.6169(4) 0.0467(16) Uani d . 1 . .
    H H45 -0.0117 0.5027 0.6302 0.056 Uiso calc R 1 . .
    C C51 -0.2328(6) 0.4488(10) 0.6316(5) 0.070(2) Uani d . 1 . .
    H H51 -0.2125 0.5385 0.6524 0.083 Uiso calc R 1 . .
    C C52 -0.2765(6) 0.4242(12) 0.5630(5) 0.074(3) Uani d . 1 . .
    H H52 -0.2884 0.4942 0.5302 0.089 Uiso calc R 1 . .
    C C53 -0.2981(6) 0.2771(10) 0.5542(5) 0.069(3) Uani d . 1 . .
    H H53 -0.329 0.2308 0.5139 0.082 Uiso calc R 1 . .
    C C54 -0.2672(7) 0.2106(10) 0.6135(6) 0.066(3) Uani d . 1 . .
    H H54 -0.2727 0.1112 0.6207 0.08 Uiso calc R 1 . .
    C C55 -0.2263(6) 0.3149(10) 0.6614(5) 0.060(2) Uani d . 1 . .
    H H55 -0.1988 0.2976 0.7064 0.072 Uiso calc R 1 . .
    H H1 -0.020(7) 0.512(12) 0.747(4) 0.09(3) Uiso d . 1 . .
    C C1A 0.539(6) -0.310(3) 0.556(4) 0.18(4) Uani d PDU 0.37(3) A 1
    H H1A1 0.5102 -0.3393 0.51 0.217 Uiso calc PR 0.37(3) A 1
    H H1A2 0.6083 -0.3287 0.5704 0.217 Uiso calc PR 0.37(3) A 1
    Cl Cl1A 0.528(3) -0.134(3) 0.5549(15) 0.094(5) Uani d PDU 0.37(3) A 1
    Cl Cl2A 0.4991(7) -0.427(2) 0.5939(16) 0.117(8) Uani d PDU 0.37(3) A 1
    C C1B 0.5793(14) -0.284(2) 0.6005(13) 0.093(8) Uani d PDU 0.63(3) A 2
    H H1B1 0.5783 -0.3424 0.5636 0.112 Uiso calc PR 0.63(3) A 2
    H H1B2 0.6472 -0.2746 0.6303 0.112 Uiso calc PR 0.63(3) A 2
    Cl Cl1B 0.5391(15) -0.1218(16) 0.5733(8) 0.081(3) Uani d PDU 0.63(3) A 2
    Cl Cl2B 0.5235(9) -0.3745(11) 0.6373(9) 0.106(5) Uani d PDU 0.63(3) A 2
loop_
    _atom_site_aniso_label
    _atom_site_aniso_U_11
    _atom_site_aniso_U_22
    _atom_site_aniso_U_33
    _atom_site_aniso_U_12
    _atom_site_aniso_U_13
    _atom_site_aniso_U_23
    Au1 0.0426(2) 0.0476(2) 0.0452(2) -0.00013(9) 0.02019(16) -0.00134(11)
    Fe1 0.0409(6) 0.0511(5) 0.0486(7) -0.0013(4) 0.0191(5) -0.0046(5)
    S1 0.0459(9) 0.0530(10) 0.0529(11) -0.0054(7) 0.0215(8) -0.0097(9)
    P1 0.0396(9) 0.0443(8) 0.0418(10) -0.0003(7) 0.0196(7) 0.0001(8)
    P2 0.0471(11) 0.0430(10) 0.0443(11) -0.0016(7) 0.0192(9) -0.0016(8)
    O1 0.072(3) 0.042(3) 0.048(3) -0.005(2) 0.028(3) 0.001(2)
    O2 0.056(3) 0.050(3) 0.054(3) 0.000(2) 0.031(3) -0.002(2)
    C11 0.045(4) 0.047(4) 0.041(4) -0.003(3) 0.018(3) -0.001(3)
    C12 0.049(4) 0.054(4) 0.051(4) 0.003(3) 0.019(3) 0.000(4)
    C13 0.065(5) 0.057(4) 0.046(4) 0.003(4) 0.027(4) 0.008(4)
    C14 0.060(5) 0.059(5) 0.047(5) -0.001(3) 0.013(4) 0.009(4)
    C15 0.060(5) 0.064(4) 0.050(5) 0.013(4) 0.022(4) 0.010(4)
    C16 0.042(4) 0.061(5) 0.059(5) 0.005(3) 0.028(4) 0.008(4)
    C21 0.036(3) 0.048(3) 0.047(4) -0.005(3) 0.017(3) -0.009(3)
    C22 0.053(5) 0.049(4) 0.053(5) 0.003(3) 0.021(4) 0.002(3)
    C23 0.046(4) 0.056(5) 0.070(6) -0.006(3) 0.028(4) -0.004(4)
    C24 0.045(4) 0.065(4) 0.054(5) -0.003(3) 0.020(3) -0.007(4)
    C25 0.046(4) 0.068(5) 0.071(5) 0.009(4) 0.019(4) 0.007(4)
    C26 0.051(4) 0.056(4) 0.053(5) -0.003(3) 0.023(3) 0.006(4)
    C31 0.044(4) 0.043(3) 0.044(4) 0.003(3) 0.020(3) 0.002(3)
    C32 0.056(5) 0.053(4) 0.050(5) -0.004(3) 0.031(4) 0.000(3)
    C33 0.056(4) 0.047(4) 0.059(5) 0.000(3) 0.022(4) -0.002(4)
    C34 0.062(5) 0.053(4) 0.054(5) -0.014(3) 0.024(4) -0.002(4)
    C35 0.050(5) 0.061(5) 0.069(6) -0.009(3) 0.028(4) 0.001(4)
    C36 0.050(4) 0.050(4) 0.054(5) -0.002(3) 0.024(3) 0.001(4)
    C41 0.040(4) 0.051(4) 0.049(5) 0.001(3) 0.023(3) -0.004(3)
    C42 0.044(4) 0.049(4) 0.050(4) -0.003(3) 0.019(3) -0.005(4)
    C43 0.045(4) 0.060(5) 0.042(4) 0.000(3) 0.017(3) -0.007(3)
    C44 0.049(4) 0.060(4) 0.045(4) 0.003(3) 0.021(3) 0.009(4)
    C45 0.047(4) 0.047(4) 0.052(4) -0.003(3) 0.026(3) 0.000(3)
    C51 0.048(4) 0.072(5) 0.092(7) 0.004(4) 0.032(5) -0.020(5)
    C52 0.047(4) 0.090(6) 0.081(7) 0.017(4) 0.021(4) 0.000(6)
    C53 0.039(5) 0.094(7) 0.072(7) -0.013(4) 0.020(4) -0.030(5)
    C54 0.053(5) 0.075(6) 0.082(7) -0.009(4) 0.039(5) -0.008(5)
    C55 0.054(5) 0.082(5) 0.055(5) -0.006(4) 0.032(4) -0.006(5)
    C1A 0.19(7) 0.101(13) 0.34(11) 0.00(4) 0.20(8) 0.00(4)
    Cl1A 0.070(6) 0.100(7) 0.098(13) -0.005(6) 0.016(10) 0.011(8)
    Cl2A 0.077(5) 0.108(9) 0.147(17) 0.009(5) 0.020(7) 0.040(12)
    C1B 0.051(10) 0.097(12) 0.13(2) 0.014(8) 0.029(11) 0.029(13)
    Cl1B 0.076(6) 0.079(3) 0.084(7) 0.002(3) 0.026(6) -0.008(4)
    Cl2B 0.098(5) 0.090(4) 0.149(11) 0.016(4) 0.068(7) 0.034(5)
_geom_special_details
;
All e.s.d.'s (except the e.s.d. in the dihedral angle between two l.s. planes)
are estimated using the full covariance matrix. The cell e.s.d.'s are taken
into account individually in the estimation of e.s.d.'s in distances, angles
and torsion angles; correlations between e.s.d.'s in cell parameters are only
used when they are defined by crystal symmetry. An approximate (isotropic)
treatment of cell e.s.d.'s is used for estimating e.s.d.'s involving l.s.
planes.
;
loop_
    _geom_bond_atom_site_label_1
    _geom_bond_atom_site_label_2
    _geom_bond_site_symmetry_2
    _geom_bond_distance
    _geom_bond_publ_flag
    Au1 P1 . 2.2609(18) ?
    Au1 S1 . 2.3084(19) ?
    S1 P2 . 2.050(3) ?
    P1 C31 . 1.819(7) ?
    P1 C21 . 1.821(6) ?
    P1 C11 . 1.822(7) ?
    P2 O1 . 1.503(6) ?
    P2 O2 . 1.541(5) ?
    P2 C41 . 1.786(9) ?
    O2 H1 . 1.11(11) ?
    C11 C16 . 1.384(10) ?
    C11 C12 . 1.387(10) ?
    C12 C13 . 1.379(11) ?
    C12 H12 . 0.95 ?
    C13 C14 . 1.383(12) ?
    C13 H13 . 0.95 ?
    C14 C15 . 1.402(13) ?
    C14 H14 . 0.95 ?
    C15 C16 . 1.361(12) ?
    C15 H15 . 0.95 ?
    C16 H16 . 0.95 ?
    C21 C22 . 1.372(10) ?
    C21 C26 . 1.402(10) ?
    C22 C23 . 1.375(12) ?
    C22 H22 . 0.95 ?
    C23 C24 . 1.378(12) ?
    C23 H23 . 0.95 ?
    C24 C25 . 1.381(11) ?
    C24 H24 . 0.95 ?
    C25 C26 . 1.383(10) ?
    C25 H25 . 0.95 ?
    C26 H26 . 0.95 ?
    C31 C32 . 1.381(10) ?
    C31 C36 . 1.396(10) ?
    C32 C33 . 1.399(11) ?
    C32 H32 . 0.95 ?
    C33 C34 . 1.379(11) ?
    C33 H33 . 0.95 ?
    C34 C35 . 1.372(12) ?
    C34 H34 . 0.95 ?
    C35 C36 . 1.377(11) ?
    C35 H35 . 0.95 ?
    C36 H36 . 0.95 ?
    C41 C45 . 1.416(10) ?
    C41 C42 . 1.424(11) ?
    C42 C43 . 1.428(11) ?
    C42 H42 . 0.95 ?
    C43 C44 . 1.416(11) ?
    C43 H43 . 0.95 ?
    C44 C45 . 1.424(11) ?
    C44 H44 . 0.95 ?
    C45 H45 . 0.95 ?
    C51 C55 . 1.403(13) ?
    C51 C52 . 1.446(13) ?
    C51 H51 . 0.95 ?
    C52 C53 . 1.405(14) ?
    C52 H52 . 0.95 ?
    C53 C54 . 1.382(15) ?
    C53 H53 . 0.95 ?
    C54 C55 . 1.406(13) ?
    C54 H54 . 0.95 ?
    C55 H55 . 0.95 ?
    C1A Cl2A . 1.642(17) ?
    C1A Cl1A . 1.645(17) ?
    C1A H1A1 . 0.99 ?
    C1A H1A2 . 0.99 ?
    C1B Cl2B . 1.629(14) ?
    C1B Cl1B . 1.656(14) ?
    C1B H1B1 . 0.99 ?
    C1B H1B2 . 0.99 ?
loop_
    _geom_angle_atom_site_label_1
    _geom_angle_atom_site_label_2
    _geom_angle_atom_site_label_3
    _geom_angle_site_symmetry_1
    _geom_angle_site_symmetry_3
    _geom_angle
    _geom_angle_publ_flag
    P1 Au1 S1 . . 176.81(6) ?
    P2 S1 Au1 . . 99.14(9) ?
    C31 P1 C21 . . 106.3(3) ?
    C31 P1 C11 . . 104.6(3) ?
    C21 P1 C11 . . 106.1(3) ?
    C31 P1 Au1 . . 113.8(2) ?
    C21 P1 Au1 . . 113.1(2) ?
    C11 P1 Au1 . . 112.3(2) ?
    O1 P2 O2 . . 107.6(3) ?
    O1 P2 C41 . . 110.8(3) ?
    O2 P2 C41 . . 110.1(3) ?
    O1 P2 S1 . . 113.9(3) ?
    O2 P2 S1 . . 106.0(2) ?
    C41 P2 S1 . . 108.3(3) ?
    P2 O2 H1 . . 115(5) ?
    C16 C11 C12 . . 118.7(7) ?
    C16 C11 P1 . . 118.3(6) ?
    C12 C11 P1 . . 122.8(5) ?
    C13 C12 C11 . . 119.9(7) ?
    C13 C12 H12 . . 120.1 ?
    C11 C12 H12 . . 120.1 ?
    C12 C13 C14 . . 121.0(8) ?
    C12 C13 H13 . . 119.5 ?
    C14 C13 H13 . . 119.5 ?
    C13 C14 C15 . . 119.0(8) ?
    C13 C14 H14 . . 120.5 ?
    C15 C14 H14 . . 120.5 ?
    C16 C15 C14 . . 119.2(8) ?
    C16 C15 H15 . . 120.4 ?
    C14 C15 H15 . . 120.4 ?
    C15 C16 C11 . . 122.1(8) ?
    C15 C16 H16 . . 119 ?
    C11 C16 H16 . . 119 ?
    C22 C21 C26 . . 118.9(6) ?
    C22 C21 P1 . . 120.9(6) ?
    C26 C21 P1 . . 119.9(5) ?
    C21 C22 C23 . . 121.7(8) ?
    C21 C22 H22 . . 119.2 ?
    C23 C22 H22 . . 119.2 ?
    C22 C23 C24 . . 118.9(7) ?
    C22 C23 H23 . . 120.6 ?
    C24 C23 H23 . . 120.6 ?
    C23 C24 C25 . . 121.1(7) ?
    C23 C24 H24 . . 119.4 ?
    C25 C24 H24 . . 119.4 ?
    C24 C25 C26 . . 119.4(8) ?
    C24 C25 H25 . . 120.3 ?
    C26 C25 H25 . . 120.3 ?
    C25 C26 C21 . . 120.0(7) ?
    C25 C26 H26 . . 120 ?
    C21 C26 H26 . . 120 ?
    C32 C31 C36 . . 119.4(7) ?
    C32 C31 P1 . . 121.9(5) ?
    C36 C31 P1 . . 118.5(5) ?
    C31 C32 C33 . . 119.8(7) ?
    C31 C32 H32 . . 120.1 ?
    C33 C32 H32 . . 120.1 ?
    C34 C33 C32 . . 119.7(8) ?
    C34 C33 H33 . . 120.2 ?
    C32 C33 H33 . . 120.2 ?
    C35 C34 C33 . . 120.7(7) ?
    C35 C34 H34 . . 119.6 ?
    C33 C34 H34 . . 119.6 ?
    C34 C35 C36 . . 119.8(8) ?
    C34 C35 H35 . . 120.1 ?
    C36 C35 H35 . . 120.1 ?
    C35 C36 C31 . . 120.5(7) ?
    C35 C36 H36 . . 119.7 ?
    C31 C36 H36 . . 119.7 ?
    C45 C41 C42 . . 107.2(7) ?
    C45 C41 P2 . . 126.0(5) ?
    C42 C41 P2 . . 126.8(6) ?
    C41 C42 C43 . . 108.6(7) ?
    C41 C42 H42 . . 125.7 ?
    C43 C42 H42 . . 125.7 ?
    C44 C43 C42 . . 107.5(7) ?
    C44 C43 H43 . . 126.3 ?
    C42 C43 H43 . . 126.3 ?
    C43 C44 C45 . . 108.1(7) ?
    C43 C44 H44 . . 125.9 ?
    C45 C44 H44 . . 125.9 ?
    C41 C45 C44 . . 108.6(6) ?
    C41 C45 H45 . . 125.7 ?
    C44 C45 H45 . . 125.7 ?
    C55 C51 C52 . . 106.9(8) ?
    C55 C51 H51 . . 126.5 ?
    C52 C51 H51 . . 126.5 ?
    C53 C52 C51 . . 106.9(10) ?
    C53 C52 H52 . . 126.5 ?
    C51 C52 H52 . . 126.5 ?
    C54 C53 C52 . . 109.1(9) ?
    C54 C53 H53 . . 125.5 ?
    C52 C53 H53 . . 125.5 ?
    C53 C54 C55 . . 108.6(8) ?
    C53 C54 H54 . . 125.7 ?
    C55 C54 H54 . . 125.7 ?
    C51 C55 C54 . . 108.5(9) ?
    C51 C55 H55 . . 125.8 ?
    C54 C55 H55 . . 125.8 ?
    Cl2A C1A Cl1A . . 128(3) ?
    Cl2A C1A H1A1 . . 105.3 ?
    Cl1A C1A H1A1 . . 105.3 ?
    Cl2A C1A H1A2 . . 105.3 ?
    Cl1A C1A H1A2 . . 105.3 ?
    H1A1 C1A H1A2 . . 106 ?
    Cl2B C1B Cl1B . . 118.3(16) ?
    Cl2B C1B H1B1 . . 107.7 ?
    Cl1B C1B H1B1 . . 107.7 ?
    Cl2B C1B H1B2 . . 107.7 ?
    Cl1B C1B H1B2 . . 107.7 ?
    H1B1 C1B H1B2 . . 107.1 ?
loop_
    _geom_torsion_atom_site_label_1
    _geom_torsion_atom_site_label_2
    _geom_torsion_atom_site_label_3
    _geom_torsion_atom_site_label_4
    _geom_torsion_site_symmetry_1
    _geom_torsion_site_symmetry_2
    _geom_torsion_site_symmetry_3
    _geom_torsion_site_symmetry_4
    _geom_torsion
    _geom_torsion_publ_flag
    Au1 S1 P2 O1 . . . . 76.2(3) ?
    Au1 S1 P2 O2 . . . . -165.7(2) ?
    Au1 S1 P2 C41 . . . . -47.6(2) ?
    C31 P1 C11 C16 . . . . 97.8(6) ?
    C21 P1 C11 C16 . . . . -150.0(6) ?
    Au1 P1 C11 C16 . . . . -26.0(6) ?
    C31 P1 C11 C12 . . . . -76.7(7) ?
    C21 P1 C11 C12 . . . . 35.4(7) ?
    Au1 P1 C11 C12 . . . . 159.5(5) ?
    C16 C11 C12 C13 . . . . 0.2(11) ?
    P1 C11 C12 C13 . . . . 174.7(6) ?
    C11 C12 C13 C14 . . . . 0.2(12) ?
    C12 C13 C14 C15 . . . . -1.9(12) ?
    C13 C14 C15 C16 . . . . 3.2(12) ?
    C14 C15 C16 C11 . . . . -2.9(13) ?
    C12 C11 C16 C15 . . . . 1.2(11) ?
    P1 C11 C16 C15 . . . . -173.5(7) ?
    C31 P1 C21 C22 . . . . 150.7(6) ?
    C11 P1 C21 C22 . . . . 39.8(7) ?
    Au1 P1 C21 C22 . . . . -83.8(7) ?
    C31 P1 C21 C26 . . . . -35.8(7) ?
    C11 P1 C21 C26 . . . . -146.7(6) ?
    Au1 P1 C21 C26 . . . . 89.7(6) ?
    C26 C21 C22 C23 . . . . 2.1(12) ?
    P1 C21 C22 C23 . . . . 175.7(7) ?
    C21 C22 C23 C24 . . . . -1.4(13) ?
    C22 C23 C24 C25 . . . . -0.7(13) ?
    C23 C24 C25 C26 . . . . 2.0(13) ?
    C24 C25 C26 C21 . . . . -1.3(12) ?
    C22 C21 C26 C25 . . . . -0.8(11) ?
    P1 C21 C26 C25 . . . . -174.4(6) ?
    C21 P1 C31 C32 . . . . -43.7(8) ?
    C11 P1 C31 C32 . . . . 68.3(7) ?
    Au1 P1 C31 C32 . . . . -168.8(6) ?
    C21 P1 C31 C36 . . . . 142.1(6) ?
    C11 P1 C31 C36 . . . . -105.9(6) ?
    Au1 P1 C31 C36 . . . . 17.0(7) ?
    C36 C31 C32 C33 . . . . -2.8(12) ?
    P1 C31 C32 C33 . . . . -176.9(6) ?
    C31 C32 C33 C34 . . . . 2.4(13) ?
    C32 C33 C34 C35 . . . . -1.7(13) ?
    C33 C34 C35 C36 . . . . 1.3(14) ?
    C34 C35 C36 C31 . . . . -1.6(13) ?
    C32 C31 C36 C35 . . . . 2.4(12) ?
    P1 C31 C36 C35 . . . . 176.8(7) ?
    O1 P2 C41 C45 . . . . 170.2(6) ?
    O2 P2 C41 C45 . . . . 51.3(7) ?
    S1 P2 C41 C45 . . . . -64.2(7) ?
    O1 P2 C41 C42 . . . . -9.0(8) ?
    O2 P2 C41 C42 . . . . -127.9(6) ?
    S1 P2 C41 C42 . . . . 116.6(6) ?
    C45 C41 C42 C43 . . . . -0.2(8) ?
    P2 C41 C42 C43 . . . . 179.1(6) ?
    C41 C42 C43 C44 . . . . -0.1(8) ?
    C42 C43 C44 C45 . . . . 0.3(8) ?
    C42 C41 C45 C44 . . . . 0.4(8) ?
    P2 C41 C45 C44 . . . . -178.9(5) ?
    C43 C44 C45 C41 . . . . -0.4(8) ?
    C55 C51 C52 C53 . . . . 2.3(10) ?
    C51 C52 C53 C54 . . . . -1.9(10) ?
    C52 C53 C54 C55 . . . . 0.7(10) ?
    C52 C51 C55 C54 . . . . -1.9(9) ?
    C53 C54 C55 C51 . . . . 0.7(10) ?
loop_
    _geom_hbond_atom_site_label_D
    _geom_hbond_atom_site_label_H
    _geom_hbond_atom_site_label_A
    _geom_hbond_site_symmetry_A
    _geom_hbond_distance_DH
    _geom_hbond_distance_HA
    _geom_hbond_distance_DA
    _geom_hbond_angle_DHA
    O2 H1 O1 2_556 1.11(11) 1.33(11) 2.432(7) 173(9)
