# Supplementary material for: (Ferrocenyl­thio­phospho­nato-κS)(triphenyl­phosphane-κP)gold(I) dichloro­methane monosolvate
Source: Acta Crystallogr Sect E Struct Rep Online. 2010 Oct 9;66(Pt 11):m1364–5. doi: 10.1107/S1600536810039255 (PMC3008988; doi:10.1107/S1600536810039255)
Supplement: Supplementary file 2 [file e-66-m1364-Isup2.hkl]

#
# h,k,l, Fc-squared, Fo-squared, sigma(Fo-squared) and status flag
#
data_I
_shelx_title ' HPzv6t in P2(1)/n           New: P21/c'
_shelx_refln_list_code          4
_shelx_F_calc_maximum      489.09
_exptl_crystal_F_000      1608.00
_reflns_d_resolution_high  0.8410
 
loop_
 _symmetry_equiv_pos_as_xyz
 'x, y, z'
 '-x, y+1/2, -z+1/2'
 '-x, -y, -z'
 'x, -y-1/2, z-1/2'
 
_cell_length_a    15.1220
_cell_length_b     9.3157
_cell_length_c    22.5810
_cell_angle_alpha  90.000
_cell_angle_beta  112.831
_cell_angle_gamma  90.000
 
_shelx_F_squared_multiplier     1.000
 
loop_
 _refln_index_h
 _refln_index_k
 _refln_index_l
 _refln_F_squared_calc
 _refln_F_squared_meas
 _refln_F_squared_sigma
 _refln_observed_status
   1   0   0    21906.42    17350.28   1268.94 o
   2   0   0    69882.50    66385.78   2144.49 o
   3   0   0    79245.56    79890.35   1347.90 o
   4   0   0   170906.31   175165.55  10696.64 o
   5   0   0    28153.19    29307.61   3280.78 o
   6   0   0     9456.53    10532.76    720.73 o
   7   0   0     1333.48     1164.41     90.09 o
   8   0   0     5357.24     5578.59    693.33 o
   9   0   0     3951.01     4860.39    531.10 o
  10   0   0     6829.67     7677.73   1139.69 o
  11   0   0    11133.58    12750.33   1711.11 o
  12   0   0      142.51      215.22     60.80 o
  13   0   0    10690.87    15654.61   1868.93 o
  14   0   0      820.03     1103.67     98.28 o
  15   0   0     4800.58     7623.32   1213.72 o
  16   0   0     4741.67     8699.05   1956.81 o
   1   1   0    38977.17    43131.50   1400.48 o
   2   1   0      169.92      230.01     34.90 o
   3   1   0    27360.02    24032.71   1121.95 o
   4   1   0    28793.18    29615.91   1449.30 o
   5   1   0    70556.32    73177.90   3407.67 o
   6   1   0    28397.26    26960.57   2081.63 o
   7   1   0     6306.66     6589.80    403.28 o
   8   1   0    42286.05    46498.11   2946.23 o
   9   1   0     2536.25     3057.63    227.97 o
  10   1   0    20266.49    23211.43   2125.86 o
  11   1   0     1919.06     2532.56    198.69 o
  12   1   0     5788.15     7163.52    558.61 o
  13   1   0      356.71      448.92     45.48 o
  14   1   0     1585.68     2535.59    251.40 o
  15   1   0      232.49      305.00     39.79 o
  16   1   0     3142.16     4994.21    447.29 o
   0   2   0   239204.94   263013.88   5557.97 o
   1   2   0    40780.97    43062.96   1161.76 o
   2   2   0    50839.09    50603.58    995.73 o
   3   2   0    24433.79    25221.02    637.55 o
   4   2   0    11223.66    10905.37    255.29 o
   5   2   0    16924.75    16488.14    653.96 o
   6   2   0     6361.72     6271.10    412.15 o
   7   2   0     8586.25     7997.02    486.84 o
   8   2   0     2359.68     2431.83    194.61 o
   9   2   0    11653.74    13079.87    984.06 o
  10   2   0     4716.14     5127.55    539.55 o
  11   2   0    15225.12    17169.62   1549.32 o
  12   2   0      113.92      113.11     26.24 o
  13   2   0     9568.00     9466.45    778.83 o
  14   2   0      631.89      722.24     82.47 o
  15   2   0     3671.91     4714.97    133.65 o
  16   2   0     1660.38     2322.16    270.84 o
   1   3   0    16174.72    18080.40    625.95 o
   2   3   0     9695.21    10310.42    314.53 o
   3   3   0    11581.87    11694.18    462.47 o
   4   3   0     1815.00     2088.17     62.20 o
   5   3   0    18432.35    20907.89    754.66 o
   6   3   0    39668.02    43309.18   1988.29 o
   7   3   0     9295.05     9783.72    596.84 o
   8   3   0    15427.42    17029.25    975.82 o
   9   3   0     1839.00     2212.61    189.95 o
  10   3   0    21089.68    20546.71   2291.54 o
  11   3   0        4.08       25.14     21.98 o
  12   3   0     4566.41     4745.57    454.40 o
  13   3   0       35.13       69.52     37.10 o
  14   3   0     2160.03     2295.16     88.94 o
  15   3   0       17.72       38.18     32.73 o
   0   4   0      434.86      460.11     44.60 o
   1   4   0     1552.62     1481.64     51.28 o
   2   4   0     9669.83     8716.10    467.77 o
   3   4   0      439.47      552.10     27.36 o
   4   4   0      513.06      472.67     43.06 o
   5   4   0     1512.77     1278.30     52.92 o
   6   4   0     7281.14     7112.29    238.34 o
   7   4   0     3376.87     2909.31    183.05 o
   8   4   0     1362.31     1531.31    100.57 o
   9   4   0    10707.49    11503.91    572.79 o
  10   4   0      468.93      444.64     46.92 o
  11   4   0     7423.68     6739.79    685.53 o
  12   4   0      261.88      227.99     30.42 o
  13   4   0     2434.58     2520.00    386.73 o
  14   4   0     1067.85     1101.12    115.35 o
  15   4   0     1138.53     1132.17     86.41 o
   1   5   0     5377.97     5347.04    140.23 o
   2   5   0     1612.94     1605.80     46.36 o
   3   5   0     2332.80     2108.57     68.80 o
   4   5   0      103.85      115.50     20.71 o
   5   5   0      666.43      617.62     28.31 o
   6   5   0     2082.03     2147.73     97.76 o
   7   5   0     4289.35     4522.30    280.55 o
   8   5   0      285.20      322.55     32.73 o
   9   5   0       26.51        8.71     21.57 o
  10   5   0     1832.58     1853.05     89.66 o
  11   5   0      301.74      300.87     32.87 o
  12   5   0     1145.31     1206.07    150.77 o
  13   5   0      264.57      318.30     37.42 o
  14   5   0      251.54      303.23     38.92 o
   0   6   0      752.56      853.88     55.64 o
   1   6   0      364.78      356.58     30.30 o
   2   6   0     1104.85     1126.42     35.95 o
   3   6   0     2209.73     2334.63    113.27 o
   4   6   0     2615.96     2757.50    135.46 o
   5   6   0      299.45      300.37     38.07 o
   6   6   0     2162.19     2057.32     97.02 o
   7   6   0       29.10       44.48     24.95 o
   8   6   0     1048.65      949.41     65.47 o
   9   6   0      157.17      181.21     31.42 o
  10   6   0      795.63      753.32     70.20 o
  11   6   0       62.65       51.42     30.28 o
  12   6   0      130.98      124.63     29.65 o
  13   6   0       24.63       28.71     26.48 o
   1   7   0     1534.39     1703.45    137.04 o
   2   7   0      473.05      442.98     57.56 o
   3   7   0       17.16       24.95     27.01 o
   4   7   0      417.19      433.87     32.32 o
   5   7   0      181.59      165.70     29.54 o
   6   7   0     1249.96     1151.75    111.12 o
   7   7   0       16.93       23.25     24.27 o
   8   7   0      117.79       81.68     25.69 o
   9   7   0       55.34       35.43     25.71 o
  10   7   0      419.63      429.54     38.31 o
  11   7   0      234.87      266.66     37.43 o
  12   7   0      153.85      182.68     35.45 o
   0   8   0     1002.27     1147.41    161.28 o
   1   8   0      706.32      749.72     82.11 o
   2   8   0     1264.34     1247.49    159.77 o
   3   8   0       15.28        8.67     27.86 o
   4   8   0       29.64       17.42     28.68 o
   5   8   0       48.19       43.51     32.09 o
   6   8   0       24.50        8.86     29.99 o
   7   8   0      100.88      126.13     30.04 o
   8   8   0      178.89      151.73     30.60 o
   9   8   0        3.39       17.80     27.07 o
  10   8   0      272.72      285.62     37.34 o
  11   8   0      597.83      656.85     58.94 o
   1   9   0      228.73      198.40     32.02 o
   2   9   0      441.65      453.36     97.14 o
   3   9   0     1140.57     1032.43    199.19 o
   4   9   0      162.96      136.85     35.96 o
   5   9   0     2081.08     1977.19    104.19 o
   6   9   0      373.57      354.04     45.42 o
   7   9   0      865.39      874.28     60.35 o
   8   9   0      405.49      513.72     62.87 o
   9   9   0        1.03       -3.28     35.82 o
   0  10   0     4511.58     3865.12    177.66 o
   1  10   0       72.69       63.45     28.61 o
   2  10   0      676.26      554.10    103.67 o
   3  10   0      129.05      112.58     36.58 o
   4  10   0      862.58      685.66     59.35 o
   5  10   0      336.31      339.60     46.67 o
   6  10   0      242.38      221.46     44.39 o
   7  10   0       18.91       29.25     36.67 o
   1  11   0      518.24      468.34     48.57 o
 -16   1   1      125.01      220.95     50.30 o
 -15   1   1     1540.30     2414.61    224.43 o
 -14   1   1      268.46      436.42     59.74 o
 -13   1   1       40.76       69.30     28.51 o
 -12   1   1     2297.05     2851.53    193.78 o
 -11   1   1      621.44      662.76     40.38 o
 -10   1   1     1027.00     1186.67    103.85 o
  -9   1   1     4164.61     4684.22    305.45 o
  -8   1   1      441.85      381.51     35.28 o
  -7   1   1      773.83      757.29     30.49 o
  -6   1   1     2241.99     2444.14    170.77 o
  -5   1   1     8932.23     9147.69    507.48 o
  -4   1   1     1790.72     1654.04     55.67 o
  -3   1   1     7438.81     7411.65    200.51 o
  -2   1   1     1282.42     1667.87     19.53 o
  -1   1   1     4193.88     5023.86     33.32 o
   0   1   1     1668.06     1355.06     27.16 o
   1   1   1    26297.47    27126.84   1164.15 o
   2   1   1     2695.76     3044.89    185.10 o
   3   1   1    11185.72    12346.73    899.93 o
   4   1   1      371.65      363.55     34.72 o
   5   1   1     7515.41     7569.47    739.77 o
   6   1   1     2932.61     3149.33    354.33 o
   7   1   1     1239.44     1294.22    107.97 o
   8   1   1      138.94      191.48     20.67 o
   9   1   1      449.61      556.90     40.07 o
  10   1   1     1167.54     1462.25    143.95 o
  11   1   1        0.05        1.76     23.52 o
  12   1   1      112.46       95.74     27.91 o
  13   1   1       54.34       56.53     29.27 o
  14   1   1      457.05      783.46    109.41 o
  15   1   1      613.92      873.86    134.04 o
  16   1   1        2.71        8.77     36.70 o
 -16   2   1      370.43      434.64     51.81 o
 -15   2   1      915.64     1091.41     82.32 o
 -14   2   1      112.48      146.09     35.53 o
 -13   2   1     1042.18     1332.08    123.22 o
 -12   2   1        4.20       -0.97     23.06 o
 -11   2   1     2259.68     2548.13    194.98 o
 -10   2   1      362.14      364.35     26.86 o
  -9   2   1      826.45      819.89     54.35 o
  -8   2   1     1630.05     1589.97     54.10 o
  -7   2   1     5873.13     5574.27    231.90 o
  -6   2   1    11281.48    11954.17    521.68 o
  -5   2   1     1917.29     2036.28     78.45 o
  -4   2   1    26563.12    26404.13    504.17 o
  -3   2   1     7505.95     8258.93    127.40 o
  -2   2   1    18355.65    18157.06    213.75 o
  -1   2   1    99912.02   109604.37   2845.74 o
   0   2   1     5585.09     6598.94    194.83 o
   1   2   1     7148.70     7755.22    218.72 o
   2   2   1      311.69      276.33     41.56 o
   3   2   1     2832.24     3434.51    168.24 o
   4   2   1     1355.55     1510.33     65.63 o
   5   2   1      773.07      845.07     45.49 o
   6   2   1    24349.01    25608.21   1729.68 o
   7   2   1     4503.80     5014.57    401.47 o
   8   2   1     3567.37     3762.23    317.42 o
   9   2   1     7334.07     7878.47    734.89 o
  10   2   1      102.19      115.51     21.78 o
  11   2   1     3758.85     4255.69    395.71 o
  12   2   1     1795.41     2071.26    326.82 o
  13   2   1      125.22      135.34     32.20 o
  14   2   1     1657.12     2013.84    193.27 o
  15   2   1      216.26      260.20     42.05 o
  16   2   1      214.38      302.44     49.59 o
 -16   3   1      354.39      509.79     49.27 o
 -15   3   1     1458.53     1613.03     71.84 o
 -14   3   1     2681.44     2833.60     87.65 o
 -13   3   1      346.79      418.36     40.14 o
 -12   3   1     8638.82     9217.29    794.83 o
 -11   3   1      567.12      563.84     48.47 o
 -10   3   1    10537.70    10980.65    992.49 o
  -9   3   1     6627.77     6980.05    343.34 o
  -8   3   1     4208.01     4286.66    175.59 o
  -7   3   1    15955.74    16319.61    517.47 o
  -6   3   1      142.10      273.86     45.34 o
  -5   3   1     6652.71     6866.10    241.00 o
  -4   3   1       42.09       44.93     16.21 o
  -3   3   1    15788.77    15163.71    454.94 o
  -2   3   1      261.96      415.23     40.12 o
  -1   3   1    14022.83    14924.17    269.41 o
   0   3   1     3936.40     4659.53     91.85 o
   1   3   1    31156.90    33289.85   1197.64 o
   2   3   1     6307.72     6995.74    265.92 o
   3   3   1    14111.01    14516.43    683.79 o
   4   3   1    26700.74    27946.59   1146.39 o
   5   3   1     3831.04     4529.34    156.92 o
   6   3   1    13750.11    14823.93    854.90 o
   7   3   1      244.38      227.00     21.66 o
   8   3   1     6748.19     7617.11    461.26 o
   9   3   1      164.04      187.12     22.36 o
  10   3   1     6272.62     6376.65    361.37 o
  11   3   1       84.59      101.01     25.06 o
  12   3   1     2282.39     2670.90    208.87 o
  13   3   1      351.76      348.89     38.26 o
  14   3   1     3394.99     3836.82    297.15 o
  15   3   1     1522.93     2029.44    112.75 o
 -15   4   1     1610.87     1908.51     78.64 o
 -14   4   1      363.18      326.04     40.67 o
 -13   4   1     4120.48     4203.86    485.17 o
 -12   4   1     2056.79     2067.85    196.05 o
 -11   4   1     1716.20     1710.61    136.31 o
 -10   4   1     2804.37     2673.94    247.98 o
  -9   4   1    11495.51    12265.98    569.88 o
  -8   4   1     5845.74     6184.29    132.79 o
  -7   4   1    14141.95    14567.57    269.12 o
  -6   4   1    19716.19    20139.24    771.76 o
  -5   4   1    17722.07    17633.91    374.77 o
  -4   4   1    54032.07    53503.75    685.64 o
  -3   4   1      536.82      543.42     44.56 o
  -2   4   1    39124.16    41208.28    795.15 o
  -1   4   1     5253.87     5252.66    145.51 o
   0   4   1     9450.59    10871.31    297.83 o
   1   4   1     2958.17     3301.09    128.22 o
   2   4   1      524.59      494.20     22.90 o
   3   4   1     3084.14     3424.77    152.40 o
   4   4   1     3356.27     3624.18     51.50 o
   5   4   1     1221.03     1329.56     93.59 o
   6   4   1    10545.91    11091.92    442.56 o
   7   4   1    12497.88    13289.20    567.90 o
   8   4   1     1801.97     1910.65    121.76 o
   9   4   1    29430.98    27575.98   3177.58 o
  10   4   1      200.76      184.78     26.88 o
  11   4   1     7421.26     6890.89    844.19 o
  12   4   1     2816.07     2812.85    419.89 o
  13   4   1     3197.78     2893.20    339.21 o
  14   4   1     1654.38     1664.75     77.01 o
  15   4   1      263.05      297.93     43.65 o
 -15   5   1      253.98      285.76     44.67 o
 -14   5   1     3701.36     4819.89    639.20 o
 -13   5   1       63.09       88.24     27.91 o
 -12   5   1     9973.33     9985.42   1136.59 o
 -11   5   1     1130.46     1118.61    138.13 o
 -10   5   1     6711.25     6736.04    246.80 o
  -9   5   1     3893.56     3933.16    210.33 o
  -8   5   1    12758.63    13205.98    490.77 o
  -7   5   1    15986.01    16555.54    520.42 o
  -6   5   1     1575.48     1586.84     98.75 o
  -5   5   1     1626.62     1410.98     43.93 o
  -4   5   1    10825.76    10624.27    262.19 o
  -3   5   1    20274.58    21726.30    604.65 o
  -2   5   1     3365.23     3503.75    147.13 o
  -1   5   1    27381.24    27482.89    480.89 o
   0   5   1       58.06       46.79     19.98 o
   1   5   1    25369.92    28964.46   1238.43 o
   2   5   1     3661.00     3445.36    155.13 o
   3   5   1    21683.05    21564.85   1144.75 o
   4   5   1    31588.93    33107.39   1556.47 o
   5   5   1      771.46     1002.79     39.04 o
   6   5   1    12647.05    12635.06    327.97 o
   7   5   1       92.53       98.83     25.91 o
   8   5   1    13595.26    13404.67    670.80 o
   9   5   1      392.30      403.31     33.77 o
  10   5   1     2654.46     2528.25    241.89 o
  11   5   1        7.81       -1.58     22.63 o
  12   5   1     5101.34     5321.16    867.34 o
  13   5   1       79.89      111.75     29.86 o
  14   5   1     3061.49     3359.20    246.05 o
 -14   6   1       13.68       17.12     25.98 o
 -13   6   1     3368.79     3798.83    559.88 o
 -12   6   1     1434.89     1537.71    131.95 o
 -11   6   1     1002.34      994.78     49.23 o
 -10   6   1     1328.41     1438.71    102.12 o
  -9   6   1     5097.94     5021.14    305.18 o
  -8   6   1      624.80      634.10     66.11 o
  -7   6   1     6686.06     6764.69    404.11 o
  -6   6   1     9051.30     8981.08    403.55 o
  -5   6   1    10878.95    10683.19    517.82 o
  -4   6   1    18731.19    19093.62    596.00 o
  -3   6   1     3505.25     3909.42    104.31 o
  -2   6   1    39415.00    42091.66   1651.32 o
  -1   6   1     3223.21     3383.10    178.32 o
   0   6   1    13154.18    13180.45    775.76 o
   1   6   1     1529.24     1505.14     73.90 o
   2   6   1    10910.93    12102.26    459.24 o
   3   6   1    11394.18    12171.69    530.61 o
   4   6   1     4219.92     4383.23    240.00 o
   5   6   1     2217.99     2254.19    176.14 o
   6   6   1     4775.91     4739.40    318.63 o
   7   6   1     9241.68     8474.85    643.27 o
   8   6   1      957.94      916.11     61.45 o
   9   6   1    13395.69    13146.90   1733.21 o
  10   6   1      512.20      467.96     37.46 o
  11   6   1     2463.15     2323.01    309.86 o
  12   6   1      597.02      545.75     77.89 o
  13   6   1     1920.09     2276.60    367.30 o
 -13   7   1       25.01       51.41     31.33 o
 -12   7   1     2532.26     3028.30     85.28 o
 -11   7   1      180.94      194.76     33.86 o
 -10   7   1     2772.77     2929.10    290.63 o
  -9   7   1      466.39      503.00     46.10 o
  -8   7   1     2512.92     2392.18    290.90 o
  -7   7   1     5090.16     4520.59    481.04 o
  -6   7   1      146.05      153.55     29.18 o
  -5   7   1     3029.65     3220.78    202.63 o
  -4   7   1     4074.28     4285.85    243.76 o
  -3   7   1    14268.63    15314.71    484.16 o
  -2   7   1        9.82       32.77     26.01 o
  -1   7   1    24667.14    25584.83   1212.88 o
   0   7   1      305.14      326.22     43.28 o
   1   7   1    23658.93    25769.41   1670.46 o
   2   7   1     3563.68     3778.17    195.69 o
   3   7   1    20017.01    23614.05   1640.67 o
   4   7   1    11045.67    12432.51    711.46 o
   5   7   1     3948.46     3636.46    316.53 o
   6   7   1     7689.23     6986.39    557.10 o
   7   7   1     1586.66     1303.78    116.21 o
   8   7   1     3856.62     3432.36    352.39 o
   9   7   1       79.15      114.20     29.50 o
  10   7   1     2003.71     2105.52    274.89 o
  11   7   1       35.57       27.95     29.33 o
  12   7   1     1401.09     1777.06    274.26 o
 -11   8   1     1333.56     1298.39     98.23 o
 -10   8   1      123.08      131.22     31.87 o
  -9   8   1     1537.94     1511.96     91.68 o
  -8   8   1      175.71      204.91     32.18 o
  -7   8   1     3527.52     3352.36    148.59 o
  -6   8   1     3616.97     3340.20    131.00 o
  -5   8   1     1464.68     1204.54     59.08 o
  -4   8   1     4151.73     4079.53    492.86 o
  -3   8   1     3390.44     3348.00    265.47 o
  -2   8   1    17973.52    18256.86   1608.38 o
  -1   8   1     3162.80     3265.96    400.93 o
   0   8   1     8330.40     8582.98   1201.42 o
   1   8   1       87.95       96.24     29.80 o
   2   8   1    11575.93    12752.14   1637.18 o
   3   8   1     7069.49     7388.83    893.72 o
   4   8   1     1995.66     1805.24     86.48 o
   5   8   1     2209.38     1909.12     81.86 o
   6   8   1     2720.75     2582.05    222.43 o
   7   8   1     3178.19     2705.39    179.69 o
   8   8   1      495.37      443.28     41.28 o
   9   8   1     3063.68     3190.10    323.65 o
  10   8   1      187.76      208.72     35.89 o
  11   8   1      640.95      703.30     69.56 o
  -9   9   1      482.80      550.21     52.32 o
  -8   9   1     1448.74     1695.24     77.77 o
  -7   9   1     1643.00     1763.91     93.67 o
  -6   9   1      370.31      368.04     44.06 o
  -5   9   1     2117.98     2007.35    212.53 o
  -4   9   1      272.48      210.85     37.58 o
  -3   9   1     6562.05     6637.65    856.65 o
  -2   9   1       89.22       77.31     27.02 o
  -1   9   1     3202.46     2825.06    395.38 o
   0   9   1      854.43      737.20    121.12 o
   1   9   1     3936.30     3971.99    639.90 o
   2   9   1     1071.51      987.41    142.27 o
   3   9   1     2862.17     2236.99     80.22 o
   4   9   1     1958.60     1855.23    142.74 o
   5   9   1     1749.38     1358.07     85.68 o
   6   9   1     2670.78     2186.07    131.99 o
   7   9   1      767.74      943.99     61.21 o
   8   9   1     3245.95     3392.74    272.52 o
   9   9   1        6.61      -22.41     30.22 o
  -7  10   1      822.26      876.26    131.29 o
  -6  10   1     1227.54     1389.12    107.20 o
  -5  10   1      372.90      286.37     44.04 o
  -4  10   1     1078.08      890.68     58.48 o
  -3  10   1      401.85      317.16     42.69 o
  -2  10   1     2227.02     2260.52    355.20 o
  -1  10   1        5.90       10.18     28.68 o
   0  10   1     1061.34      899.65     85.02 o
   1  10   1       72.34       49.24     29.84 o
   2  10   1     1330.79     1196.26     78.62 o
   3  10   1      886.92      780.42     62.41 o
   4  10   1      325.34      272.46     42.84 o
   5  10   1     1225.25     1207.46    234.68 o
   6  10   1      138.49      158.05     41.48 o
  -2  11   1       39.78       10.36     33.87 o
  -1  11   1      319.01      299.30     39.06 o
   0  11   1      152.85      127.93     33.41 o
   1  11   1       40.04       23.75     33.82 o
 -17   0   2     2857.63     5878.63    239.40 o
 -16   0   2        7.59       22.98     44.46 o
 -15   0   2     5550.28     9076.26   1191.98 o
 -14   0   2      204.99      231.07     49.39 o
 -13   0   2     5981.56     7892.56    653.32 o
 -12   0   2       54.85       64.10     34.87 o
 -11   0   2    15879.07    17808.90    648.91 o
 -10   0   2     6885.41     6467.07    119.54 o
  -9   0   2    25102.32    25041.61   1045.82 o
  -8   0   2    12488.62    12284.97    859.33 o
  -7   0   2      288.74      458.31     37.80 o
  -6   0   2    22668.00    20863.67    314.69 o
  -5   0   2    66884.99    69162.85   1052.43 o
  -4   0   2    66265.72    65074.93   5594.49 o
  -3   0   2    61607.72    63447.54   5317.29 o
  -2   0   2     4800.88     3945.54    389.66 o
  -1   0   2      138.49       81.27     11.97 o
   0   0   2    94985.99    90137.52    617.41 o
   1   0   2    25090.37    30525.91    199.71 o
   2   0   2    31038.16    30951.56   2215.60 o
   3   0   2    80420.41    88091.76   5573.93 o
   4   0   2    47175.89    49258.67   3510.12 o
   5   0   2   129654.80   141249.73  11602.19 o
   6   0   2       37.27      164.21     58.75 o
   7   0   2    54261.77    57438.80   7272.84 o
   8   0   2     1420.63     1517.23    216.41 o
   9   0   2     7492.43     7984.71   1538.80 o
  10   0   2     1582.37     1699.18    296.74 o
  11   0   2     5664.12     6964.44   1301.60 o
  12   0   2      813.36      924.20    292.95 o
  13   0   2      557.75      752.15     64.73 o
  14   0   2       85.90      121.52     61.43 o
  15   0   2     2612.87     4238.17    743.10 o
  16   0   2     1847.58     3440.97    789.09 o
 -16   1   2     8914.26    14163.17   1520.12 o
 -15   1   2      131.84      174.18     34.64 o
 -14   1   2    10846.36    16396.75    859.99 o
 -13   1   2     3207.45     4198.09    286.90 o
 -12   1   2     7231.84     8397.45    454.31 o
 -11   1   2     7082.48     8307.34    195.88 o
 -10   1   2     3260.30     3624.13     79.66 o
  -9   1   2     5701.80     5649.42    114.58 o
  -8   1   2     1563.80     1226.33     79.20 o
  -7   1   2     2487.19     2220.17    133.49 o
  -6   1   2    12112.32    11764.45    553.82 o
  -5   1   2    66816.30    61867.39   2277.20 o
  -4   1   2     2032.59     2526.53    130.37 o
  -3   1   2    42056.72    41291.97    641.87 o
  -2   1   2     2274.31     2361.18     58.98 o
  -1   1   2   140975.30   143306.39   3764.86 o
   0   1   2    52332.06    51096.80    556.43 o
   1   1   2    17692.93    16724.81    692.65 o
   2   1   2    69510.63    69433.24   4521.48 o
   3   1   2    35215.28    36849.95   2558.91 o
   4   1   2    12446.21    12490.01    926.61 o
   5   1   2     3616.05     3769.81    367.50 o
   6   1   2    59018.25    62973.59   5581.49 o
   7   1   2      186.32      202.69     27.51 o
   8   1   2     9511.18    10637.36    776.21 o
   9   1   2      152.59      260.14     33.95 o
  10   1   2    16886.68    20209.44   2143.77 o
  11   1   2     2830.08     3725.02    432.03 o
  12   1   2     4269.74     5601.10    982.18 o
  13   1   2     4829.70     6665.06    762.39 o
  14   1   2      533.94      695.73     71.87 o
  15   1   2     2447.20     3579.54    223.82 o
 -16   2   2        6.86      -25.83     52.92 o
 -15   2   2     2454.28     3199.27     94.76 o
 -14   2   2      415.04      409.28     41.19 o
 -13   2   2     3573.48     4373.73    456.09 o
 -12   2   2      264.84      276.57     29.94 o
 -11   2   2    13926.36    15800.42    666.55 o
 -10   2   2    11718.69    11541.90    524.18 o
  -9   2   2     9124.34     9257.63    361.90 o
  -8   2   2    26874.38    26660.07   1125.13 o
  -7   2   2     7698.65     7633.98    261.19 o
  -6   2   2    38102.43    36217.40   1060.81 o
  -5   2   2     3955.00     4563.76    108.30 o
  -4   2   2    66882.00    66126.48    649.36 o
  -3   2   2    10016.67    11024.52     89.33 o
  -2   2   2    31198.90    32202.52    790.86 o
  -1   2   2      896.67     1115.08     94.57 o
   0   2   2    22707.66    21750.49    665.98 o
   1   2   2     7051.30     7034.00    266.62 o
   2   2   2    35658.52    38484.03   1643.74 o
   3   2   2    25463.02    27693.98   1573.76 o
   4   2   2    30049.10    34088.95   2130.22 o
   5   2   2    51699.10    56088.01   4309.08 o
   6   2   2       86.86      171.47     40.86 o
   7   2   2    37557.04    38904.64   3519.34 o
   8   2   2     2848.65     2750.71    289.99 o
   9   2   2    10672.52    11218.92    978.63 o
  10   2   2     1824.08     2112.39    226.43 o
  11   2   2     5900.00     6319.16   1113.76 o
  12   2   2     2864.55     2558.64    364.30 o
  13   2   2     1011.47      988.76    117.10 o
  14   2   2      580.11      638.82     48.74 o
  15   2   2     2065.26     2667.91    225.82 o
 -16   3   2     1012.52     1293.36     84.18 o
 -15   3   2       30.40       27.74     30.03 o
 -14   3   2     2444.60     2559.48     82.75 o
 -13   3   2     1822.39     2051.27    189.79 o
 -12   3   2     3919.32     3676.30    335.79 o
 -11   3   2     1016.24     1110.57     69.88 o
 -10   3   2     4181.07     4460.65    158.40 o
  -9   3   2    14934.15    15624.45    902.32 o
  -8   3   2     5157.71     5121.25    173.62 o
  -7   3   2    14473.17    15324.99    481.14 o
  -6   3   2    20935.16    22519.68    228.81 o
  -5   3   2    46096.20    46452.68   1304.57 o
  -4   3   2     1179.60     1306.19     65.44 o
  -3   3   2    91338.25    93168.44   2350.06 o
  -2   3   2      283.11      339.13     21.46 o
  -1   3   2    22889.04    22982.09    658.18 o
   0   3   2    23771.69    24053.59    810.22 o
   1   3   2    28917.54    28986.08    977.01 o
   2   3   2     1490.30     1589.10     76.38 o
   3   3   2      173.93      181.29     46.23 o
   4   3   2    19671.12    21893.72    858.73 o
   5   3   2     6537.11     6907.46    275.88 o
   6   3   2     8115.87     9166.29    597.09 o
   7   3   2      873.25      910.42     57.78 o
   8   3   2    12155.40    12984.21   1023.86 o
   9   3   2       44.30       51.79     18.67 o
  10   3   2    13013.02    13421.73   1637.27 o
  11   3   2     1668.01     1749.85    186.14 o
  12   3   2     5971.44     5515.61    275.72 o
  13   3   2     3144.36     3049.87    321.19 o
  14   3   2     1990.77     2418.33    206.49 o
  15   3   2     1252.19     1556.44     79.82 o
 -15   4   2      824.98      923.08    111.51 o
 -14   4   2        2.50       -5.33     27.00 o
 -13   4   2     2203.14     2481.63    314.81 o
 -12   4   2      288.08      325.45     37.56 o
 -11   4   2     7146.43     6928.89    735.75 o
 -10   4   2     4462.23     4658.13    280.35 o
  -9   4   2     3374.01     3252.62    144.59 o
  -8   4   2    10901.26    10926.04    558.15 o
  -7   4   2    12323.70    12265.46    272.26 o
  -6   4   2    17922.73    18202.29    179.43 o
  -5   4   2      381.70      385.68     27.48 o
  -4   4   2    34654.52    34387.87   1253.34 o
  -3   4   2     2980.67     2977.14     44.63 o
  -2   4   2     7172.80     7078.33     70.90 o
  -1   4   2     3540.21     3159.19    121.56 o
   0   4   2    10270.94    10992.61    340.62 o
   1   4   2      583.12      719.59     39.28 o
   2   4   2     4149.39     3998.16    160.41 o
   3   4   2     1724.82     1785.47     98.60 o
   4   4   2     7978.39     9744.69    558.91 o
   5   4   2     7421.82     8395.94    488.99 o
   6   4   2     3281.50     3314.57    118.94 o
   7   4   2     3955.26     4118.10    294.26 o
   8   4   2      851.07      795.86     66.65 o
   9   4   2    10809.22    10808.02   1336.55 o
  10   4   2      108.70      118.94     24.85 o
  11   4   2     2223.89     2206.72    319.18 o
  12   4   2     3322.22     3384.36    656.80 o
  13   4   2     1002.13      881.19     54.83 o
  14   4   2      942.35      998.18     60.43 o
 -15   5   2       69.38       92.94     42.99 o
 -14   5   2      207.68      255.61     35.63 o
 -13   5   2      126.25      126.13     33.87 o
 -12   5   2     2077.44     2286.01    302.99 o
 -11   5   2      266.64      308.83     33.81 o
 -10   5   2     2199.37     2034.56    112.32 o
  -9   5   2     1569.89     1560.92     52.07 o
  -8   5   2     1983.71     2020.33     76.99 o
  -7   5   2     3441.04     3633.66    116.49 o
  -6   5   2       71.08       61.87     23.41 o
  -5   5   2     9287.27     9091.20    380.20 o
  -4   5   2     2668.42     2619.94     54.08 o
  -3   5   2    10577.77    11006.43    150.46 o
  -2   5   2     6862.81     7276.32    112.49 o
  -1   5   2     1427.17     1572.31     67.14 o
   0   5   2     7583.52     8246.15    342.74 o
   1   5   2     6972.47     7757.29    415.56 o
   2   5   2      701.42      747.94     41.21 o
   3   5   2     4369.68     4920.39    300.64 o
   4   5   2     8403.04     8678.55    521.54 o
   5   5   2     2758.11     2845.74    130.94 o
   6   5   2     2863.68     2930.38     92.03 o
   7   5   2     1155.58     1114.89     44.90 o
   8   5   2     2883.17     2735.05    276.67 o
   9   5   2        5.58       11.03     23.75 o
  10   5   2     1570.60     1415.22    164.83 o
  11   5   2        8.30       -2.23     22.69 o
  12   5   2      775.81      737.65    111.55 o
  13   5   2      448.41      505.49     70.66 o
  14   5   2      277.88      335.37     48.49 o
 -14   6   2       53.77       47.34     32.56 o
 -13   6   2      796.84      852.76     70.47 o
 -12   6   2       99.84      132.76     31.01 o
 -11   6   2      291.24      296.80     35.06 o
 -10   6   2        6.32       22.54     26.09 o
  -9   6   2      201.20      165.78     28.87 o
  -8   6   2        6.67       14.36     23.65 o
  -7   6   2      183.11      210.87     29.88 o
  -6   6   2      420.68      401.13     36.19 o
  -5   6   2      303.75      378.76     40.04 o
  -4   6   2     1363.44     1393.45     40.10 o
  -3   6   2      622.00      728.31     31.50 o
  -2   6   2     2795.92     2765.91     57.06 o
  -1   6   2     2672.65     2518.54     64.40 o
   0   6   2      403.54      416.07     27.47 o
   1   6   2     4074.93     4454.48    259.34 o
   2   6   2      103.15      133.44     23.58 o
   3   6   2      268.47      227.10     26.04 o
   4   6   2       66.08       61.36     22.11 o
   5   6   2      601.54      594.10     36.61 o
   6   6   2      511.04      496.88     33.94 o
   7   6   2      229.43      221.71     30.58 o
   8   6   2     1463.75     1371.58    112.86 o
   9   6   2      332.08      306.82     33.90 o
  10   6   2       49.99       63.28     25.73 o
  11   6   2      900.39      863.57     89.43 o
  12   6   2      106.78      116.77     30.17 o
  13   6   2       87.90      103.43     32.12 o
 -13   7   2      368.93      377.85     41.31 o
 -12   7   2      121.65      134.08     34.15 o
 -11   7   2       41.05       16.33     25.58 o
 -10   7   2      528.87      522.69     53.17 o
  -9   7   2      123.26      111.51     27.26 o
  -8   7   2       58.35       43.61     25.73 o
  -7   7   2        9.15        7.47     23.53 o
  -6   7   2      493.27      498.24     31.49 o
  -5   7   2      149.36      160.64     25.68 o
  -4   7   2       28.11       27.44     22.18 o
  -3   7   2     1227.60     1249.90     54.20 o
  -2   7   2      145.16      144.79     28.85 o
  -1   7   2      615.38      632.86     43.10 o
   0   7   2     1484.62     1430.43    106.75 o
   1   7   2        0.02      -22.79     26.43 o
   2   7   2       37.68       21.14     27.86 o
   3   7   2     3298.49     3803.33    242.93 o
   4   7   2      132.34      140.31     30.01 o
   5   7   2        0.38       -0.50     22.99 o
   6   7   2      343.58      358.21     33.67 o
   7   7   2       13.38       12.94     22.50 o
   8   7   2        9.81      -15.09     24.08 o
   9   7   2       98.09      112.56     31.10 o
  10   7   2      415.65      418.89     39.06 o
  11   7   2       44.21       33.33     28.76 o
  12   7   2       52.57      116.96     33.13 o
 -11   8   2     1111.87     1246.83     63.64 o
 -10   8   2        4.51      -20.76     26.24 o
  -9   8   2      834.95      779.36     82.66 o
  -8   8   2      887.29     1033.32     51.39 o
  -7   8   2      338.47      380.52     36.64 o
  -6   8   2      645.40      639.21     49.80 o
  -5   8   2      925.87      831.79     97.03 o
  -4   8   2      493.34      475.91     57.63 o
  -3   8   2      176.43      139.11     30.03 o
  -2   8   2      305.50      302.65     34.80 o
  -1   8   2       54.66       42.04     30.10 o
   0   8   2      222.89      234.15     33.59 o
   1   8   2       17.31        9.24     28.09 o
   2   8   2     1573.38     1487.04    128.40 o
   3   8   2       60.46       58.51     31.96 o
   4   8   2     1530.55     1338.46     62.31 o
   5   8   2      906.46      713.05     93.67 o
   6   8   2      919.01      853.19    130.40 o
   7   8   2      449.70      429.58     64.38 o
   8   8   2       62.65       91.02     29.20 o
   9   8   2      154.70      194.57     34.97 o
  10   8   2        4.98        8.56     28.49 o
 -10   9   2       79.69       72.17     41.04 o
  -9   9   2       39.27       63.32     36.91 o
  -8   9   2      253.87      279.71     46.37 o
  -7   9   2       19.86       26.45     32.46 o
  -6   9   2      229.22      271.01     43.98 o
  -5   9   2     1626.19     1347.52    162.32 o
  -4   9   2       56.49       34.98     27.26 o
  -3   9   2     2158.65     2366.34    351.38 o
  -2   9   2      429.85      398.77     82.92 o
  -1   9   2     1642.41     1488.63    264.59 o
   0   9   2     4320.27     3634.53    601.89 o
   1   9   2      735.28      689.27     85.84 o
   2   9   2      799.94      663.78    119.63 o
   3   9   2        9.01        1.34     29.32 o
   4   9   2      364.60      342.05     42.58 o
   5   9   2      499.91      405.94     44.68 o
   6   9   2      132.31       89.68     38.07 o
   7   9   2      860.56      666.52     57.62 o
   8   9   2      405.59      483.60     97.02 o
   9   9   2      240.30      322.36     50.65 o
  -7  10   2      212.42      259.47     47.79 o
  -6  10   2     1785.77     1622.32     77.68 o
  -5  10   2       40.08       43.86     33.65 o
  -4  10   2     1449.43     1159.14     64.32 o
  -3  10   2      450.34      515.63     66.46 o
  -2  10   2      158.49      150.94     33.54 o
  -1  10   2      183.22      161.61     33.38 o
   0  10   2     1555.67     1433.81    200.69 o
   1  10   2      412.22      431.56     45.89 o
   2  10   2      505.14      381.50     43.35 o
   3  10   2      377.58      305.27     42.44 o
   4  10   2     1126.69     1096.67     91.51 o
   5  10   2     1848.39     1609.32     94.16 o
   6  10   2      247.45      182.19     43.93 o
  -2  11   2        6.20       22.74     32.69 o
  -1  11   2     1330.54     1422.73    123.29 o
   0  11   2      361.44      325.01     46.90 o
   1  11   2      441.80      382.61     49.65 o
 -17   1   3      176.54      336.43     89.46 o
 -16   1   3       59.76      105.08     38.71 o
 -15   1   3       14.30       13.83     28.70 o
 -14   1   3      161.17      253.34     34.85 o
 -13   1   3        2.45       25.23     25.02 o
 -12   1   3      645.05      719.07     37.31 o
 -11   1   3      884.93      974.79     63.84 o
 -10   1   3     2167.89     2079.43     62.93 o
  -9   1   3      298.61      287.71     25.24 o
  -8   1   3     9563.09     9062.87    338.64 o
  -7   1   3      200.75      218.29     19.60 o
  -6   1   3     1063.31     1100.41     31.04 o
  -5   1   3     5971.05     5499.15     93.94 o
  -4   1   3       26.27       22.07     10.94 o
  -3   1   3      611.84      499.53     16.39 o
  -2   1   3     4266.53     4144.50     62.56 o
  -1   1   3     8495.21     9575.93    172.16 o
   0   1   3     4229.36     4378.13     59.85 o
   1   1   3      814.41      774.10     35.83 o
   2   1   3     2615.73     2373.80    179.05 o
   3   1   3     1688.92     1927.43    147.90 o
   4   1   3      651.47      747.13     70.57 o
   5   1   3     2296.08     2275.72    184.39 o
   6   1   3     4767.25     5172.94    372.22 o
   7   1   3      445.70      474.69     25.34 o
   8   1   3     3535.37     3860.02    271.23 o
   9   1   3      739.90      807.56     47.74 o
  10   1   3      430.66      536.42     34.86 o
  11   1   3      189.61      213.70     30.36 o
  12   1   3      152.26      132.70     28.01 o
  13   1   3        8.17       -0.32     27.55 o
  14   1   3        1.71       -9.38     27.80 o
  15   1   3       16.30       28.51     34.99 o
 -16   2   3      123.35      177.03     68.67 o
 -15   2   3     1400.11     1764.35    147.83 o
 -14   2   3       38.96       42.00     26.80 o
 -13   2   3     7012.96     8956.34    673.31 o
 -12   2   3      108.11      131.11     25.80 o
 -11   2   3     2309.68     2440.74     89.21 o
 -10   2   3     6102.90     6265.31    225.61 o
  -9   2   3     5751.29     5507.57    205.06 o
  -8   2   3     2049.50     2069.24     45.58 o
  -7   2   3      367.80      336.35     20.67 o
  -6   2   3     9097.60     9056.64    185.58 o
  -5   2   3      934.42      986.47     46.04 o
  -4   2   3     5284.99     5305.14     98.96 o
  -3   2   3     2978.90     3303.24     45.24 o
  -2   2   3    14038.84    14517.26    404.29 o
  -1   2   3    11005.72    10392.17    108.76 o
   0   2   3     5905.17     5532.45    170.77 o
   1   2   3     7224.13     7992.33    287.35 o
   2   2   3      283.58      398.64     32.51 o
   3   2   3    16805.20    16528.44   1387.02 o
   4   2   3     1725.58     2128.87    160.47 o
   5   2   3      910.68     1042.53     76.22 o
   6   2   3        3.32       -5.57     15.05 o
   7   2   3     2650.60     2639.03    250.00 o
   8   2   3      614.03      597.66     40.09 o
   9   2   3     1904.27     2232.31    213.43 o
  10   2   3       10.63        8.29     21.80 o
  11   2   3     2617.37     2848.38    502.50 o
  12   2   3      440.65      472.08     99.15 o
  13   2   3     2261.22     2200.46    185.73 o
  14   2   3     1334.24     1338.24    151.19 o
  15   2   3       59.76       88.82     36.37 o
 -16   3   3      196.58      206.64     68.04 o
 -15   3   3      388.86      404.99     51.44 o
 -14   3   3      325.80      368.24     39.53 o
 -13   3   3       54.53       46.25     29.06 o
 -12   3   3     1028.46      933.46     81.32 o
 -11   3   3      274.60      262.52     34.17 o
 -10   3   3     6845.53     6597.25    298.48 o
  -9   3   3     4286.40     4239.01    119.60 o
  -8   3   3    17016.80    17073.87    701.26 o
  -7   3   3    30320.83    31335.97    464.75 o
  -6   3   3       33.12       55.37     15.82 o
  -5   3   3    51805.27    54569.14    709.28 o
  -4   3   3     3571.03     3637.80     57.19 o
  -3   3   3    14163.14    14634.87    355.42 o
  -2   3   3    24397.33    25275.87    502.73 o
  -1   3   3     1460.41     1367.66     55.56 o
   0   3   3     2526.24     2308.30     94.81 o
   1   3   3     1419.78     1596.09     53.24 o
   2   3   3     3858.70     4378.07    224.40 o
   3   3   3     9429.38    10305.11    533.68 o
   4   3   3     5275.78     5314.31    246.66 o
   5   3   3     5494.88     6553.26    557.80 o
   6   3   3    13824.03    15297.92   1156.38 o
   7   3   3      401.17      425.71     43.42 o
   8   3   3    10635.72    11495.63   1189.69 o
   9   3   3     1103.64     1171.96    116.67 o
  10   3   3     3691.19     3706.94    569.25 o
  11   3   3     1692.57     1558.60     80.79 o
  12   3   3      312.07      307.64     38.88 o
  13   3   3     1063.85     1086.87     99.07 o
  14   3   3      182.54      182.45     38.14 o
  15   3   3      705.29      999.98     72.87 o
 -16   4   3      127.94      100.17     62.37 o
 -15   4   3     2004.75     2486.50    135.77 o
 -14   4   3       37.37       22.59     29.28 o
 -13   4   3     5374.37     5321.41    888.38 o
 -12   4   3     5366.89     6015.13    739.75 o
 -11   4   3     1577.27     1566.10    119.00 o
 -10   4   3     6177.89     6450.96    221.33 o
  -9   4   3      297.51      309.38     29.56 o
  -8   4   3    19948.02    19517.38    862.33 o
  -7   4   3      210.35      249.34     20.94 o
  -6   4   3     5482.45     5305.07    144.63 o
  -5   4   3       62.94       59.83     14.91 o
  -4   4   3    22489.33    23620.51    359.50 o
  -3   4   3      589.07      675.68     68.84 o
  -2   4   3    42743.81    43050.74    588.16 o
  -1   4   3     7952.03     7885.12    179.42 o
   0   4   3    22906.80    24807.19    988.17 o
   1   4   3    12665.22    12932.86    724.51 o
   2   4   3     4600.49     4267.63    246.15 o
   3   4   3    29670.58    33740.64   1915.15 o
   4   4   3      740.80      800.64     48.33 o
   5   4   3     5552.36     5621.99    404.75 o
   6   4   3     4219.35     4238.62    199.15 o
   7   4   3     3634.61     3926.78    215.86 o
   8   4   3      562.69      589.21     80.66 o
   9   4   3     5770.42     5246.34    804.20 o
  10   4   3     1849.63     1853.26    383.22 o
  11   4   3     3953.75     3870.68    677.43 o
  12   4   3     1462.32     1339.97     89.71 o
  13   4   3     3716.94     3434.86    339.75 o
  14   4   3     4751.10     4777.15    408.16 o
 -15   5   3      375.44      403.91     56.08 o
 -14   5   3      469.93      436.57     60.48 o
 -13   5   3      919.85     1002.78    187.14 o
 -12   5   3     3890.55     3853.00    332.18 o
 -11   5   3     1418.19     1496.90     55.65 o
 -10   5   3     1080.17     1012.31     44.94 o
  -9   5   3     7511.34     7896.75    270.89 o
  -8   5   3     9786.76    10400.34    342.00 o
  -7   5   3    44602.11    44807.57    940.52 o
  -6   5   3      254.02      309.86     28.33 o
  -5   5   3    19859.47    20672.68    378.01 o
  -4   5   3     8553.53     8956.16    292.90 o
  -3   5   3    40310.00    40985.53    741.99 o
  -2   5   3     4890.90     5095.61     86.15 o
  -1   5   3     2564.93     2704.81     84.50 o
   0   5   3     4709.42     4689.46    192.19 o
   1   5   3    15929.49    18903.18   1333.83 o
   2   5   3     3878.29     4612.80    316.25 o
   3   5   3     7835.18     9243.08    655.25 o
   4   5   3    17652.40    20388.91   1808.43 o
   5   5   3     1840.64     1955.35    157.17 o
   6   5   3    14682.12    14828.93    748.13 o
   7   5   3        9.20       26.81     23.66 o
   8   5   3    11532.76    11251.62    752.01 o
   9   5   3     6145.48     5770.31    866.80 o
  10   5   3     2082.61     2026.00    337.52 o
  11   5   3     2178.04     2248.55    319.46 o
  12   5   3      332.15      342.10     38.02 o
  13   5   3     1050.81     1163.21    110.88 o
 -14   6   3      271.87      323.99     86.39 o
 -13   6   3     3939.56     4110.40    331.09 o
 -12   6   3     6250.34     6927.59    347.37 o
 -11   6   3     1763.03     1908.59    185.96 o
 -10   6   3     4686.37     4656.53    150.95 o
  -9   6   3      138.74      184.10     35.65 o
  -8   6   3    11922.54    12226.25    327.62 o
  -7   6   3       52.27       67.77     30.28 o
  -6   6   3     6684.84     6864.97    275.89 o
  -5   6   3      100.37      119.06     26.28 o
  -4   6   3    12208.15    13059.15    323.41 o
  -3   6   3      173.67      209.54     42.75 o
  -2   6   3    45787.18    48794.69   1243.17 o
  -1   6   3     8012.16     8036.28    268.26 o
   0   6   3    12666.43    13183.46    855.96 o
   1   6   3    20647.83    23134.56   1336.81 o
   2   6   3    17579.45    19919.45   1319.52 o
   3   6   3    27523.86    31552.19   2310.50 o
   4   6   3      122.89       82.41     28.83 o
   5   6   3    18586.96    18590.58    992.07 o
   6   6   3     1169.31     1267.48    101.91 o
   7   6   3     4997.05     5031.27    353.19 o
   8   6   3      821.98      737.75     57.38 o
   9   6   3     5570.26     5463.58    755.61 o
  10   6   3     1569.93     1486.16    244.51 o
  11   6   3     1773.08     2074.72    276.74 o
  12   6   3     1003.97     1201.65    163.75 o
  13   6   3     1520.75     2069.79    226.48 o
 -13   7   3      666.63     1047.76     88.64 o
 -12   7   3     3079.64     3057.89    175.09 o
 -11   7   3     2162.53     2201.92    124.40 o
 -10   7   3     1720.49     1581.14    113.63 o
  -9   7   3     1552.34     1663.82    142.95 o
  -8   7   3     3341.65     3244.40    197.42 o
  -7   7   3    10855.66    11849.31    385.92 o
  -6   7   3      134.37      145.53     26.47 o
  -5   7   3     3688.13     3819.77    207.59 o
  -4   7   3     1131.60     1112.75     64.65 o
  -3   7   3     9925.20    10155.24    144.49 o
  -2   7   3     4295.91     4275.72    243.34 o
  -1   7   3     1896.52     1917.58     89.75 o
   0   7   3     7650.97     7835.92    206.01 o
   1   7   3     8852.06     9572.02    623.72 o
   2   7   3    11535.41    12756.96    912.34 o
   3   7   3     5082.29     6037.20    528.60 o
   4   7   3    23400.13    23790.55   3392.85 o
   5   7   3       88.77      105.08     27.94 o
   6   7   3    14563.75    13418.80   1996.64 o
   7   7   3      211.71      223.09     31.56 o
   8   7   3     9935.04     9393.85    783.24 o
   9   7   3     3437.24     3722.91    602.44 o
  10   7   3     1423.78     1631.04    200.78 o
  11   7   3      372.73      436.15     81.80 o
 -12   8   3     1067.78     1142.79     67.87 o
 -11   8   3     1452.65     1599.18     64.02 o
 -10   8   3     2074.12     2153.72    136.48 o
  -9   8   3      946.00     1100.19     61.47 o
  -8   8   3     3095.23     3462.03    321.73 o
  -7   8   3      353.84      315.01     41.64 o
  -6   8   3     5720.82     5246.09    298.92 o
  -5   8   3      110.59      103.26     28.99 o
  -4   8   3     4447.93     4563.80    460.40 o
  -3   8   3       27.42       15.24     26.25 o
  -2   8   3    12231.31    10806.32    844.05 o
  -1   8   3     5917.94     5311.46    490.32 o
   0   8   3     3629.31     3533.48    335.91 o
   1   8   3     4562.43     4943.96    438.39 o
   2   8   3     4538.02     4616.32    450.94 o
   3   8   3     9412.34     8426.04   1028.39 o
   4   8   3       67.74       57.89     31.30 o
   5   8   3     6719.47     6920.51   1145.27 o
   6   8   3       53.64       45.26     27.77 o
   7   8   3     3089.01     3207.56    462.31 o
   8   8   3      156.94      111.36     35.78 o
   9   8   3     2115.16     2516.75    282.62 o
  10   8   3      636.34      728.48     86.02 o
 -10   9   3      250.55      314.48     48.35 o
  -9   9   3     1860.26     2196.48    181.38 o
  -8   9   3      800.51      799.34     56.80 o
  -7   9   3     3418.22     3719.38    455.98 o
  -6   9   3      303.15      318.01     43.92 o
  -5   9   3     2536.65     2166.53    121.93 o
  -4   9   3        8.18        7.96     27.91 o
  -3   9   3     4264.57     3658.21    397.85 o
  -2   9   3     1152.35     1109.55    140.77 o
  -1   9   3     1813.02     1677.95    242.89 o
   0   9   3     1859.73     1652.57    256.80 o
   1   9   3     2602.60     2471.67    379.74 o
   2   9   3     4085.42     3694.13    323.07 o
   3   9   3      971.28      873.02     54.85 o
   4   9   3     5495.51     4468.87    334.16 o
   5   9   3       50.43       42.94     31.71 o
   6   9   3     2610.51     2454.97    109.78 o
   7   9   3       31.87        6.45     31.21 o
   8   9   3     3005.27     2834.11    300.63 o
  -7  10   3      150.51      138.19     43.17 o
  -6  10   3     3525.60     3360.90    105.76 o
  -5  10   3        2.31        0.70     32.81 o
  -4  10   3     2388.10     2025.30     81.57 o
  -3  10   3      372.34      381.36     85.90 o
  -2  10   3     1930.02     1963.77    323.82 o
  -1  10   3      648.03      706.10     95.48 o
   0  10   3      576.06      509.59     81.91 o
   1  10   3      126.74      112.22     35.82 o
   2  10   3      152.12      146.96     35.90 o
   3  10   3      675.54      609.18     56.42 o
   4  10   3      170.17      135.84     38.85 o
   5  10   3      424.60      345.06     48.44 o
   6  10   3        7.93       -1.13     37.13 o
  -1  11   3      922.73      948.56    128.49 o
 -17   0   4     4710.79     9205.09    287.28 o
 -16   0   4     1358.93     1924.05    135.45 o
 -15   0   4    10558.03    16541.09    259.56 o
 -14   0   4     8369.82    11878.49   1315.15 o
 -13   0   4     3259.57     4077.31    409.82 o
 -12   0   4    10150.69    11149.23    976.83 o
 -11   0   4     3489.95     3896.35     96.67 o
 -10   0   4     4114.93     3837.41    125.37 o
  -9   0   4     5063.71     5445.73    241.92 o
  -8   0   4    14027.96    13725.21    520.07 o
  -7   0   4     8966.38     8997.86    429.35 o
  -6   0   4    16313.64    15352.94    221.76 o
  -5   0   4     2112.39     2259.29    223.97 o
  -4   0   4    28788.13    24995.96   1730.32 o
  -3   0   4    36669.25    36297.44    248.22 o
  -2   0   4    13320.73    12715.51    132.93 o
  -1   0   4    64996.85    37203.39    255.78 o
   0   0   4      566.65      618.67     27.72 o
   1   0   4   199089.20   192879.03    704.35 o
   2   0   4     9410.92    13033.46   1122.67 o
   3   0   4     5387.57     5863.26    541.77 o
   4   0   4      960.33     1321.65     77.49 o
   5   0   4    75593.41    81068.45   7024.72 o
   6   0   4     1302.73     1443.67     87.09 o
   7   0   4    34625.46    38917.96   3080.16 o
   8   0   4     8137.94     8685.69    889.26 o
   9   0   4    21355.50    23794.03   3180.61 o
  10   0   4     6700.80     7365.36   1061.88 o
  11   0   4     3628.15     4236.77    968.33 o
  12   0   4    10138.88    12696.77   2576.43 o
  13   0   4       12.75        6.36     38.30 o
  14   0   4     1435.47     1921.91    593.79 o
  15   0   4      140.51      195.42     51.30 o
 -17   1   4       20.30       17.64     67.41 o
 -16   1   4     4282.74     7655.63    994.16 o
 -15   1   4      659.49      848.59     53.81 o
 -14   1   4     6456.37     9178.46    744.74 o
 -13   1   4     5104.37     6576.48    330.73 o
 -12   1   4    10440.80    11760.71    709.02 o
 -11   1   4    21579.45    21747.45    351.28 o
 -10   1   4     5849.50     5764.70     77.16 o
  -9   1   4    78204.52    82873.84   1637.36 o
  -8   1   4    10385.71    10784.35    236.07 o
  -7   1   4    24284.75    23563.61    518.40 o
  -6   1   4     2169.22     2514.45     49.08 o
  -5   1   4    49446.77    49570.34    777.21 o
  -4   1   4    33540.51    34107.07    894.10 o
  -3   1   4    49255.20    52341.72   1724.93 o
  -2   1   4    15801.32    18602.34   1281.80 o
  -1   1   4    46604.72    49304.57   1394.95 o
   0   1   4    42072.77    35947.04    167.27 o
   1   1   4   188673.13   165122.67   4533.24 o
   2   1   4   112615.34   112919.09   8949.02 o
   3   1   4     5882.35     7030.08    681.19 o
   4   1   4    77556.22    81838.25   8134.40 o
   5   1   4     2331.75     2282.12    193.39 o
   6   1   4    67110.41    72789.64   6357.93 o
   7   1   4    18681.74    20613.96   1578.62 o
   8   1   4     3323.21     3813.40    325.72 o
   9   1   4     5727.21     6534.69    436.03 o
  10   1   4     4111.72     4621.66    439.94 o
  11   1   4     3119.08     3714.93    339.46 o
  12   1   4      297.20      370.05     35.89 o
  13   1   4     2094.38     2848.26    322.45 o
  14   1   4      769.72     1056.10    158.55 o
  15   1   4     1750.12     2945.61    526.93 o
 -17   2   4     2615.66     3700.68    194.67 o
 -16   2   4      489.88      563.86     83.79 o
 -15   2   4     5003.28     5699.71    218.61 o
 -14   2   4     5571.03     7717.35    597.99 o
 -13   2   4     1166.69     1175.67     63.74 o
 -12   2   4     5998.53     6735.30    376.56 o
 -11   2   4     2151.15     2162.61     53.05 o
 -10   2   4     8367.40     8372.01    264.01 o
  -9   2   4     1235.07     1212.26     46.10 o
  -8   2   4    21284.55    22239.84    892.97 o
  -7   2   4     4901.72     5241.50    131.84 o
  -6   2   4    41182.70    40195.65   1149.74 o
  -5   2   4      993.21     1131.01     33.22 o
  -4   2   4    57092.06    58514.63   1344.11 o
  -3   2   4    22405.26    22270.48    365.82 o
  -2   2   4    50947.70    53799.15   1374.20 o
  -1   2   4    24132.01    22744.97    654.91 o
   0   2   4     6075.65     5619.61    109.39 o
   1   2   4    83844.04    87883.25   4355.27 o
   2   2   4      149.64      257.52     62.02 o
   3   2   4    11509.21    10986.53    820.50 o
   4   2   4     2154.08     2581.38    180.71 o
   5   2   4    15187.34    16300.65   1583.32 o
   6   2   4      164.92      189.27     32.91 o
   7   2   4    31211.42    33191.96   3639.78 o
   8   2   4     3552.08     4045.85    367.62 o
   9   2   4     6279.85     7265.28    671.78 o
  10   2   4     8446.30     8785.67   1286.99 o
  11   2   4     4704.49     5037.59    862.33 o
  12   2   4     8886.26     8096.77   1218.07 o
  13   2   4       31.61       23.78     27.11 o
  14   2   4     2378.30     2566.50    462.82 o
  15   2   4        7.55       11.14     32.87 o
 -16   3   4      623.29      762.31     96.39 o
 -15   3   4       26.07       -5.04     45.99 o
 -14   3   4     1552.08     1975.37    324.46 o
 -13   3   4      650.25      615.32     43.16 o
 -12   3   4     3023.20     2878.25    173.06 o
 -11   3   4     2681.01     2615.09    165.02 o
 -10   3   4      648.36      640.41     29.04 o
  -9   3   4    28538.85    30121.61   1009.39 o
  -8   3   4      810.46      932.67     44.44 o
  -7   3   4    19720.68    20209.18    498.31 o
  -6   3   4     5566.93     6178.43     79.33 o
  -5   3   4    41075.68    40884.24    867.62 o
  -4   3   4    20876.63    22666.90    359.40 o
  -3   3   4     6245.07     6277.53    182.84 o
  -2   3   4    11087.23    10878.38    283.99 o
  -1   3   4    43164.88    42075.89   1247.16 o
   0   3   4    21013.58    21394.41    187.42 o
   1   3   4     2247.55     2081.94     78.84 o
   2   3   4    25442.55    25525.93   1008.67 o
   3   3   4       43.02       35.23     13.84 o
   4   3   4    19253.03    20352.92   1588.35 o
   5   3   4     1616.00     1880.64    179.32 o
   6   3   4     7568.33     8063.00    595.69 o
   7   3   4     4545.54     5365.05    557.48 o
   8   3   4     1910.88     2045.86    281.45 o
   9   3   4     3555.23     3811.42    444.67 o
  10   3   4     2408.17     2528.60    326.20 o
  11   3   4     3535.41     2937.66    283.61 o
  12   3   4     1068.09      914.19     76.48 o
  13   3   4     2708.23     2859.72    494.22 o
  14   3   4      231.85      219.29     40.26 o
 -16   4   4      138.75      189.63     67.41 o
 -15   4   4     1039.17     1014.95    105.21 o
 -14   4   4     1088.58      979.03     67.23 o
 -13   4   4      313.24      348.74     72.99 o
 -12   4   4     1207.67     1247.84    167.59 o
 -11   4   4     1730.30     1572.18    190.23 o
 -10   4   4     6630.81     6534.99    404.35 o
  -9   4   4      460.17      469.17     30.83 o
  -8   4   4     6146.12     5966.87    338.37 o
  -7   4   4       50.41       70.85     22.65 o
  -6   4   4    21809.42    20693.07    673.81 o
  -5   4   4     2144.06     2162.64    112.85 o
  -4   4   4    17428.48    18171.99    389.42 o
  -3   4   4     6166.26     5933.62    176.27 o
  -2   4   4     8067.13     7868.75    162.68 o
  -1   4   4    20635.13    20251.18    183.32 o
   0   4   4     7609.44     7461.90    255.60 o
   1   4   4     8948.17     9032.16    434.55 o
   2   4   4      281.86      253.83     29.79 o
   3   4   4    15219.88    16250.89    650.45 o
   4   4   4     1389.56     1582.24     79.23 o
   5   4   4     1315.73     1466.72     78.13 o
   6   4   4      216.81      194.59     29.83 o
   7   4   4     8799.77     8832.70    523.13 o
   8   4   4      863.26      848.58    125.49 o
   9   4   4     1853.12     1807.92    329.18 o
  10   4   4     1178.48     1150.21    194.73 o
  11   4   4     1309.86     1350.72    281.16 o
  12   4   4     2512.31     2191.36    225.82 o
  13   4   4       34.51       36.27     30.10 o
  14   4   4      934.27     1029.70    111.14 o
 -15   5   4      272.52      273.36     49.87 o
 -14   5   4      573.57      459.20     51.73 o
 -13   5   4      117.41      115.35     32.36 o
 -12   5   4      556.30      519.87     40.83 o
 -11   5   4      444.30      455.82     34.60 o
 -10   5   4     1521.34     1547.41     83.02 o
  -9   5   4     1408.07     1458.22     58.18 o
  -8   5   4     2911.76     2707.34     89.30 o
  -7   5   4     5729.32     5815.07    332.46 o
  -6   5   4       25.63       33.75     21.22 o
  -5   5   4     8992.70     8968.26    431.48 o
  -4   5   4     1625.16     1782.60     74.37 o
  -3   5   4     2198.00     2282.70     49.28 o
  -2   5   4     5956.74     5569.18     86.57 o
  -1   5   4     1644.54     1564.77     38.26 o
   0   5   4    10072.94    10667.14    333.23 o
   1   5   4     2907.64     3071.04    161.44 o
   2   5   4     2415.72     2611.10    177.00 o
   3   5   4      793.18      890.30     55.37 o
   4   5   4     1453.58     1557.55    111.67 o
   5   5   4      114.68      125.96     26.89 o
   6   5   4     1083.69     1134.76     77.87 o
   7   5   4       22.76       16.21     22.58 o
   8   5   4     3053.90     2959.87    312.11 o
   9   5   4       42.99       24.49     22.66 o
  10   5   4     1236.45     1344.28    310.49 o
  11   5   4      817.70      894.31    144.68 o
  12   5   4      930.60      956.80    108.51 o
  13   5   4      502.73      484.09     52.95 o
 -14   6   4        6.78        1.95     30.43 o
 -13   6   4      834.37      836.51    137.92 o
 -12   6   4       42.61       39.76     27.94 o
 -11   6   4      878.87      900.71     46.30 o
 -10   6   4     1548.02     1667.19     57.23 o
  -9   6   4      371.70      295.64     31.59 o
  -8   6   4      333.40      369.25     36.28 o
  -7   6   4      112.83      104.53     27.10 o
  -6   6   4      190.63      181.63     29.14 o
  -5   6   4      564.65      563.39     34.38 o
  -4   6   4      482.42      483.30     32.32 o
  -3   6   4      593.24      590.13     29.68 o
  -2   6   4       11.79       22.58     27.83 o
  -1   6   4      262.36      266.65     29.64 o
   0   6   4        9.77       25.37     23.45 o
   1   6   4     4764.22     5119.02    247.49 o
   2   6   4      200.21      228.31     33.92 o
   3   6   4     2819.38     3151.04    228.72 o
   4   6   4      320.80      332.64     33.34 o
   5   6   4     2290.91     2335.11    196.87 o
   6   6   4      202.67      200.71     31.23 o
   7   6   4      844.80      882.78     78.02 o
   8   6   4       22.51       -1.97     24.18 o
   9   6   4       74.38       99.06     27.82 o
  10   6   4        5.30       -4.95     24.71 o
  11   6   4       41.95       82.63     29.89 o
  12   6   4       54.57       57.06     30.25 o
 -13   7   4      106.16      111.64     38.55 o
 -12   7   4      256.59      249.93     41.81 o
 -11   7   4       12.52        9.39     27.30 o
 -10   7   4       26.83       23.07     25.15 o
  -9   7   4      807.04      776.14     68.56 o
  -8   7   4      652.07      719.41     41.67 o
  -7   7   4        0.07        9.45     26.23 o
  -6   7   4      171.48      214.84     29.48 o
  -5   7   4        7.44       -1.52     22.88 o
  -4   7   4      198.72      225.85     31.32 o
  -3   7   4      743.51      699.68     40.83 o
  -2   7   4       45.29       36.90     25.01 o
  -1   7   4      738.86      707.86     38.71 o
   0   7   4      477.24      437.00     40.92 o
   1   7   4      511.74      487.07     35.76 o
   2   7   4      268.48      279.70     30.02 o
   3   7   4      133.00      132.25     30.15 o
   4   7   4      565.56      554.56    104.48 o
   5   7   4       87.43       97.71     28.46 o
   6   7   4       16.05        3.86     24.39 o
   7   7   4      299.15      290.43     42.74 o
   8   7   4      294.66      354.92     38.95 o
   9   7   4        6.44       28.44     28.78 o
  10   7   4        8.14      -10.30     27.16 o
  11   7   4        4.39       11.32     29.46 o
 -12   8   4        3.22       42.99     39.20 o
 -11   8   4       20.14       20.22     28.82 o
 -10   8   4        2.63        8.80     28.15 o
  -9   8   4      339.71      400.14     39.59 o
  -8   8   4       28.16       35.65     29.46 o
  -7   8   4      685.49      634.56     91.36 o
  -6   8   4      796.68      865.73     64.08 o
  -5   8   4       76.14       83.88     28.52 o
  -4   8   4     1344.39     1243.47     55.74 o
  -3   8   4     1235.53     1164.37     72.87 o
  -2   8   4       65.11       21.97     26.01 o
  -1   8   4     1872.47     1731.43    129.22 o
   0   8   4      759.24      685.13     46.92 o
   1   8   4      786.34      804.35     94.66 o
   2   8   4      680.89      614.21     49.88 o
   3   8   4        8.90       58.10     31.79 o
   4   8   4       66.98       16.99     28.35 o
   5   8   4       18.96       30.05     27.86 o
   6   8   4       30.24       31.26     25.16 o
   7   8   4     1074.79     1165.65    224.24 o
   8   8   4      260.20      312.91     48.56 o
   9   8   4      496.09      618.54     97.30 o
  10   8   4      104.78      136.73     37.09 o
 -10   9   4      681.95      819.11     98.77 o
  -9   9   4     1495.04     1624.92     85.71 o
  -8   9   4       43.67       77.66     39.36 o
  -7   9   4      513.16      559.98    105.70 o
  -6   9   4       88.20       91.85     35.67 o
  -5   9   4      682.75      714.08     66.64 o
  -4   9   4      548.72      534.35     74.69 o
  -3   9   4       34.79       40.44     27.23 o
  -2   9   4      113.21       72.87     27.30 o
  -1   9   4      136.68       98.24     34.09 o
   0   9   4     1342.03     1255.67    126.76 o
   1   9   4      252.78      237.27     38.40 o
   2   9   4     1801.75     1644.86     82.54 o
   3   9   4       15.94       -1.27     29.09 o
   4   9   4     1742.67     1433.32     90.72 o
   5   9   4      230.51      227.95     41.46 o
   6   9   4      935.20      763.65    114.66 o
   7   9   4      301.71      254.93     50.34 o
   8   9   4       48.77       67.77     33.20 o
  -7  10   4      272.39      334.99     53.27 o
  -6  10   4     1565.02     1581.31    110.04 o
  -5  10   4       74.28       52.44     33.47 o
  -4  10   4     1999.88     2265.95    342.67 o
  -3  10   4     1335.78     1314.07    193.29 o
  -2  10   4      368.95      377.20     78.24 o
  -1  10   4     1700.99     1608.41    223.06 o
   0  10   4       20.84       32.23     31.44 o
   1  10   4     1722.92     1702.79    123.52 o
   2  10   4      126.71      107.24     35.28 o
   3  10   4      250.39      177.08     39.86 o
   4  10   4        5.81       74.83     38.64 o
   5  10   4      782.39      756.51     87.26 o
 -17   1   5      167.14      255.61     57.14 o
 -16   1   5       21.14       23.85     43.44 o
 -15   1   5      349.39      392.64     53.01 o
 -14   1   5      181.60      204.88     41.81 o
 -13   1   5      363.43      381.99     50.54 o
 -12   1   5      156.53      166.58     25.48 o
 -11   1   5     1200.58     1231.50     49.83 o
 -10   1   5      843.84      849.03     33.57 o
  -9   1   5       42.47       43.66     23.82 o
  -8   1   5      207.47      220.55     23.37 o
  -7   1   5      880.86      756.18     36.78 o
  -6   1   5     3189.58     3022.01    117.40 o
  -5   1   5     1324.52     1339.19     41.74 o
  -4   1   5    12382.71    13877.80    362.28 o
  -3   1   5    12100.50    13213.24    404.93 o
  -2   1   5      251.83      250.74     18.41 o
  -1   1   5     5728.05     6002.44    299.15 o
   0   1   5    36639.70    36252.50    360.05 o
   1   1   5     2768.68     2198.20     97.02 o
   2   1   5     7772.79     7937.04    881.52 o
   3   1   5     4404.69     4433.34    594.98 o
   4   1   5      179.43      204.94     19.17 o
   5   1   5     4791.64     5856.73    510.04 o
   6   1   5      520.48      535.24     26.42 o
   7   1   5       46.29       69.61     19.38 o
   8   1   5     1056.41     1181.48    114.58 o
   9   1   5       10.01       25.84     24.04 o
  10   1   5      668.91      781.98     70.47 o
  11   1   5      172.03      187.99     46.65 o
  12   1   5      614.15      688.81     86.75 o
  13   1   5      409.80      547.54     60.38 o
  14   1   5        1.38      -13.71     30.17 o
 -17   2   5       36.69       31.50     59.85 o
 -16   2   5     1572.64     2371.36    150.57 o
 -15   2   5      465.43      568.27     79.38 o
 -14   2   5       22.06      -15.46     30.70 o
 -13   2   5     1388.51     1535.67     69.66 o
 -12   2   5     2916.16     3186.28    210.61 o
 -11   2   5     3607.11     3513.81    160.04 o
 -10   2   5     2984.73     3076.65    143.22 o
  -9   2   5     8984.64     9065.56    374.38 o
  -8   2   5    24616.68    26896.90   1012.55 o
  -7   2   5      493.00      505.54     24.05 o
  -6   2   5    15766.55    16491.67    580.43 o
  -5   2   5      681.24      595.25     54.71 o
  -4   2   5       88.98      169.44     28.35 o
  -3   2   5    27452.87    28099.62    905.69 o
  -2   2   5     6599.16     6335.71    288.60 o
  -1   2   5      259.03      240.31     19.83 o
   0   2   5    13127.65    12422.36    203.54 o
   1   2   5    12215.18    10716.74    378.95 o
   2   2   5     5647.42     6116.30    506.41 o
   3   2   5     7669.56     8086.05    684.10 o
   4   2   5     1490.95     1208.94    152.04 o
   5   2   5    12134.39    13295.86   1493.05 o
   6   2   5      961.00     1116.89    156.82 o
   7   2   5     7845.26     9413.81    984.50 o
   8   2   5      914.48      994.47    115.51 o
   9   2   5      672.43      636.80     66.98 o
  10   2   5     1147.99     1287.70    233.25 o
  11   2   5     1157.87     1189.57    212.23 o
  12   2   5       39.81       72.14     30.07 o
  13   2   5      156.37      138.78     33.94 o
  14   2   5      156.28      220.08     40.55 o
 -16   3   5      845.08      963.92    105.21 o
 -15   3   5      849.17      867.52     94.50 o
 -14   3   5     1428.32     1212.77    103.95 o
 -13   3   5     2125.78     2089.31    327.92 o
 -12   3   5       54.42       52.48     21.28 o
 -11   3   5     6814.84     6621.76    446.95 o
 -10   3   5      344.49      329.67     26.20 o
  -9   3   5     1308.12     1339.79     41.16 o
  -8   3   5      585.66      647.48     26.88 o
  -7   3   5    12721.85    13118.54    430.41 o
  -6   3   5       40.08       41.14     21.19 o
  -5   3   5    16967.24    18273.86    494.72 o
  -4   3   5     2689.26     2644.03    115.88 o
  -3   3   5    36396.50    36729.47   1788.17 o
  -2   3   5    39042.07    40567.64   1652.09 o
  -1   3   5     3771.16     3479.46     84.02 o
   0   3   5    31182.04    29357.90    239.15 o
   1   3   5     1467.04     1276.38     48.18 o
   2   3   5    30357.40    33804.80   1736.78 o
   3   3   5     5758.35     6273.05    381.56 o
   4   3   5      283.48      309.64     26.61 o
   5   3   5     5667.64     5849.07    705.19 o
   6   3   5     1335.62     1425.38    150.41 o
   7   3   5      370.93      451.93     46.12 o
   8   3   5     1655.47     1777.91    232.70 o
   9   3   5     1194.94     1189.45    161.23 o
  10   3   5     3181.09     2608.14    407.30 o
  11   3   5     1029.53      870.38    137.88 o
  12   3   5     1171.80     1024.68    136.98 o
  13   3   5     3752.84     3813.57    492.88 o
  14   3   5       20.68       24.14     32.65 o
 -16   4   5      357.23      335.17     78.12 o
 -15   4   5      244.92      208.53     69.30 o
 -14   4   5       54.56       24.57     45.36 o
 -13   4   5     1520.34     1226.56     91.98 o
 -12   4   5     3085.36     3620.20    336.74 o
 -11   4   5     1051.35     1097.06     98.33 o
 -10   4   5     3701.08     3492.55    196.15 o
  -9   4   5      403.17      358.98     28.98 o
  -8   4   5    27033.87    27971.04   1283.48 o
  -7   4   5     6896.40     6887.45    403.00 o
  -6   4   5    23780.57    24701.52    901.87 o
  -5   4   5    20992.27    21454.53    521.13 o
  -4   4   5     7009.77     6688.21    234.30 o
  -3   4   5    26569.73    29172.73   1066.11 o
  -2   4   5     4857.70     4662.96    124.85 o
  -1   4   5    16700.96    15392.84    492.59 o
   0   4   5     2776.91     2639.36     92.02 o
   1   4   5    16460.30    18706.85    729.64 o
   2   4   5     6775.63     7177.20    358.81 o
   3   4   5    20223.17    20160.45   1404.93 o
   4   4   5       55.20       42.63     22.44 o
   5   4   5    21040.80    22562.88   2239.53 o
   6   4   5     4511.06     5071.04    389.65 o
   7   4   5     4002.21     3790.45    379.01 o
   8   4   5     5242.68     4762.54    811.59 o
   9   4   5      412.38      431.14     99.91 o
  10   4   5     6902.27     6790.50   1373.11 o
  11   4   5      400.57      335.70     38.46 o
  12   4   5      756.19      772.23     79.41 o
  13   4   5        8.15       22.01     27.77 o
 -15   5   5     1311.12     1001.09    105.84 o
 -14   5   5     1524.64     1492.57     82.49 o
 -13   5   5     7514.06     6169.14    468.41 o
 -12   5   5     1040.09     1118.93     72.28 o
 -11   5   5     7423.43     7438.02    627.08 o
 -10   5   5     3763.18     3885.69    381.38 o
  -9   5   5    11758.53    10914.40    684.98 o
  -8   5   5       48.55       79.54     24.10 o
  -7   5   5    12097.61    12378.91    565.20 o
  -6   5   5     7950.04     8129.41    436.67 o
  -5   5   5    10571.31    10627.13    419.89 o
  -4   5   5      499.72      482.65     23.46 o
  -3   5   5    38324.66    39134.10    436.22 o
  -2   5   5    29393.69    29518.16    747.21 o
  -1   5   5     7281.41     6654.29    206.28 o
   0   5   5    22366.90    21891.63   1046.29 o
   1   5   5     2188.65     2813.56    162.74 o
   2   5   5    14887.76    15991.77   1156.80 o
   3   5   5     2390.86     2732.80    173.78 o
   4   5   5    11461.10    12829.90   1311.27 o
   5   5   5     2872.94     3137.83    288.53 o
   6   5   5     1128.44     1284.97     95.86 o
   7   5   5      709.04      645.15     49.20 o
   8   5   5     2793.49     2699.10    424.57 o
   9   5   5     4198.43     3908.24    707.92 o
  10   5   5     1385.05     1429.69    289.05 o
  11   5   5     3377.14     3883.21    666.68 o
  12   5   5      494.23      515.15     53.41 o
  13   5   5     3776.65     4311.94    284.63 o
 -14   6   5      761.94      784.80     66.60 o
 -13   6   5     2464.27     3010.46    317.72 o
 -12   6   5     5312.00     5570.46    513.62 o
 -11   6   5      585.78      664.35     47.28 o
 -10   6   5     6055.42     6112.62    101.16 o
  -9   6   5      263.52      298.52     32.47 o
  -8   6   5    15256.60    15462.52    628.36 o
  -7   6   5     1569.46     1642.47    111.39 o
  -6   6   5    10835.37    10520.84    502.69 o
  -5   6   5    12303.78    12417.86    520.86 o
  -4   6   5     4965.83     4888.77    154.98 o
  -3   6   5     4371.00     4267.86    235.52 o
  -2   6   5     1266.41     1272.46     63.06 o
  -1   6   5    14865.62    15068.46    302.12 o
   0   6   5     2818.45     2722.25    128.49 o
   1   6   5     9194.95     9388.35    482.41 o
   2   6   5     1871.89     2271.54    137.13 o
   3   6   5    26417.61    29024.00   2856.97 o
   4   6   5       77.33       94.71     28.04 o
   5   6   5    16856.68    18509.88   1542.97 o
   6   6   5     5158.31     5835.60    453.67 o
   7   6   5     9041.87     8722.06    723.75 o
   8   6   5     5687.80     5373.63    588.62 o
   9   6   5     1199.54     1248.85    196.42 o
  10   6   5     5873.18     6336.17   1100.35 o
  11   6   5       82.23      149.31     42.10 o
  12   6   5      716.74      842.79     60.35 o
 -13   7   5     4066.40     4892.32    522.47 o
 -12   7   5      681.49      795.63     55.33 o
 -11   7   5     8538.80     8597.17    365.83 o
 -10   7   5      168.78      176.71     30.87 o
  -9   7   5     6238.08     6908.91    543.63 o
  -8   7   5       19.43       31.11     27.83 o
  -7   7   5     6253.85     6966.67    407.11 o
  -6   7   5     2868.15     3013.35    274.08 o
  -5   7   5     3156.49     3371.73    177.57 o
  -4   7   5      173.44      195.10     30.01 o
  -3   7   5     7661.81     7542.40    402.11 o
  -2   7   5     6189.97     6137.85    380.10 o
  -1   7   5     1932.05     1801.75    100.96 o
   0   7   5    13132.28    13686.93    553.24 o
   1   7   5       84.37      107.11     28.15 o
   2   7   5     7275.71     8753.35    876.78 o
   3   7   5      137.14      127.52     28.16 o
   4   7   5    18178.40    19319.70   2782.68 o
   5   7   5     4707.68     4930.13    895.79 o
   6   7   5     2679.53     2670.25    438.76 o
   7   7   5     2411.31     2398.43    230.97 o
   8   7   5     4862.73     5319.19    837.78 o
   9   7   5     3763.45     4579.03    509.87 o
  10   7   5      636.28      912.92    165.68 o
  11   7   5     2530.71     3256.11    394.93 o
 -12   8   5     3741.43     4806.08    135.05 o
 -11   8   5       84.87       87.92     39.22 o
 -10   8   5     3389.80     3786.96    237.97 o
  -9   8   5       53.98       32.56     30.05 o
  -8   8   5     6361.62     6494.29    540.49 o
  -7   8   5      468.01      487.39     55.22 o
  -6   8   5     4192.63     3935.99    382.01 o
  -5   8   5     3046.94     2841.60     79.13 o
  -4   8   5     2151.44     2038.28    149.22 o
  -3   8   5     3684.91     3266.64    152.86 o
  -2   8   5     1771.71     1680.16    117.85 o
  -1   8   5     6830.88     6595.66    721.11 o
   0   8   5       26.28       25.37     26.18 o
   1   8   5     6652.91     6114.66    624.82 o
   2   8   5      420.82      386.56     41.94 o
   3   8   5    10876.86     9391.22   1170.35 o
   4   8   5      767.15      687.89     88.67 o
   5   8   5     5880.45     6822.21   1443.18 o
   6   8   5      768.60      888.24    168.23 o
   7   8   5     5353.19     5401.00   1370.29 o
   8   8   5     1802.29     2101.49    312.54 o
   9   8   5     1086.48     1296.00    243.25 o
 -10   9   5       18.64       27.56     44.32 o
  -9   9   5     1660.06     2221.07    304.63 o
  -8   9   5        2.55      -18.08     35.79 o
  -7   9   5     3703.37     4186.81    313.97 o
  -6   9   5     1089.12     1062.14     62.29 o
  -5   9   5     1588.39     1460.87    105.94 o
  -4   9   5     1031.90     1022.70     95.03 o
  -3   9   5     2834.13     2696.15    349.65 o
  -2   9   5     1959.98     1699.27    190.69 o
  -1   9   5      643.66      552.01     43.05 o
   0   9   5     4070.17     3340.39    370.51 o
   1   9   5      129.57       94.68     35.27 o
   2   9   5     2533.03     2466.98    116.39 o
   3   9   5      197.87      151.75     35.51 o
   4   9   5     3993.20     3564.27    145.15 o
   5   9   5     1376.76     1312.96     67.99 o
   6   9   5     1331.28     1157.45     79.26 o
   7   9   5      574.84      575.23    122.37 o
  -7  10   5      329.79      418.72     52.13 o
  -6  10   5     1716.71     1607.45     75.36 o
  -5  10   5      321.81      279.62     37.35 o
  -4  10   5     1376.63     1239.68     67.11 o
  -3  10   5     2700.29     2808.97    227.97 o
  -2  10   5     1958.80     2162.41    233.49 o
  -1  10   5     2378.67     2326.69    571.87 o
   0  10   5       81.93       68.19     35.52 o
   1  10   5     2183.82     1937.88    110.92 o
   2  10   5       35.92       49.23     34.43 o
   3  10   5     1044.42     1005.75     75.35 o
   4  10   5       61.27       68.09     37.44 o
   5  10   5      416.94      428.14     51.10 o
 -17   0   6     1477.60     2665.57    161.28 o
 -16   0   6     1848.03     2944.04    159.39 o
 -15   0   6     7332.08     8169.35    243.81 o
 -14   0   6    11582.77    12843.40    291.06 o
 -13   0   6     1018.61     1278.82    170.73 o
 -12   0   6    29216.95    32488.57   3258.10 o
 -11   0   6      156.70      233.40     35.86 o
 -10   0   6    71428.74    78365.22   2941.52 o
  -9   0   6    34751.16    37547.38    386.20 o
  -8   0   6    20906.25    21318.68    537.08 o
  -7   0   6    13851.69    13044.98    603.87 o
  -6   0   6    13137.97    13338.14    108.26 o
  -5   0   6    12488.59    13416.41    595.05 o
  -4   0   6    30581.57    31236.56    263.97 o
  -3   0   6    30954.74    30312.33    248.85 o
  -2   0   6     1700.37     1650.55    190.58 o
  -1   0   6     8009.42     4673.42     73.08 o
   0   0   6    26392.26    17325.29    165.69 o
   1   0   6    58923.70    41835.86    294.21 o
   2   0   6    25428.54    22788.75    237.51 o
   3   0   6    42173.60    45408.46   6858.30 o
   4   0   6    13576.34    17077.04   1390.51 o
   5   0   6    18884.61    22411.71   2642.68 o
   6   0   6    39932.82    42617.69   7887.42 o
   7   0   6     4222.52     4634.70    950.69 o
   8   0   6    12607.36    14338.86   2455.78 o
   9   0   6     3939.86     4601.45    934.62 o
  10   0   6    10858.99    13119.25   3300.63 o
  11   0   6     1735.39     2051.99    665.61 o
  12   0   6     9248.70    11928.99   4032.38 o
  13   0   6       47.36      104.70     41.40 o
  14   0   6     2376.77     3622.17   1082.04 o
 -17   1   6     2162.51     4064.10    446.99 o
 -16   1   6     1837.17     2738.42    289.17 o
 -15   1   6     7675.73     8922.00   1490.29 o
 -14   1   6     1557.84     1598.62    101.43 o
 -13   1   6    10570.76    10767.57    322.88 o
 -12   1   6      106.94      118.52     26.42 o
 -11   1   6    15560.19    16110.17    489.32 o
 -10   1   6     3752.62     4339.36    168.68 o
  -9   1   6    37092.38    37419.14    783.49 o
  -8   1   6     1798.71     1811.91     37.99 o
  -7   1   6    28195.87    27042.32    376.10 o
  -6   1   6    14873.24    14234.81    414.93 o
  -5   1   6    23037.04    22430.11    679.46 o
  -4   1   6    21608.01    22789.91   1543.14 o
  -3   1   6      786.20      986.31     51.61 o
  -2   1   6    57344.95    55214.66   1781.91 o
  -1   1   6      561.22      838.55    117.50 o
   0   1   6    38780.44    35367.68   1040.15 o
   1   1   6     1135.05     1295.33    115.61 o
   2   1   6    68047.98    59548.07   1448.08 o
   3   1   6     3497.63     3394.31    379.29 o
   4   1   6    37999.99    41811.56   5536.62 o
   5   1   6      839.79     1244.27    126.00 o
   6   1   6    46513.84    54343.29   4747.30 o
   7   1   6    31571.38    37385.15   3283.65 o
   8   1   6     6875.50     7257.47    801.31 o
   9   1   6    10009.82    11140.99   1509.33 o
  10   1   6      812.18      948.12    139.13 o
  11   1   6    11402.53    13273.50   1951.45 o
  12   1   6      288.20      394.16     37.98 o
  13   1   6     2492.00     3495.04    518.14 o
  14   1   6      492.74      668.95    120.10 o
 -17   2   6     1961.04     2574.22    162.54 o
 -16   2   6      496.22      580.24     83.16 o
 -15   2   6     3118.74     3592.83    533.30 o
 -14   2   6     4667.73     4986.32    878.55 o
 -13   2   6      848.10      797.49     71.51 o
 -12   2   6    10305.28    11226.24   1073.57 o
 -11   2   6        3.10       24.90     19.59 o
 -10   2   6    24893.50    26331.60   1443.40 o
  -9   2   6    15705.23    16626.09    655.27 o
  -8   2   6     6829.94     6985.02    334.00 o
  -7   2   6    16183.83    16985.98    477.51 o
  -6   2   6    16232.45    17773.66    823.01 o
  -5   2   6    12103.59    12272.45    615.72 o
  -4   2   6    13372.10    13320.11    564.25 o
  -3   2   6    50203.65    53498.00   3307.28 o
  -2   2   6    22789.87    22763.81    778.79 o
  -1   2   6    23793.32    21648.65    324.56 o
   0   2   6     3671.93     3028.84     66.58 o
   1   2   6    80909.00    73516.27    693.96 o
   2   2   6      272.18      190.65     30.10 o
   3   2   6    30295.19    30017.85   2923.53 o
   4   2   6    13935.34    15506.68   1789.22 o
   5   2   6     8490.13     8892.88   1340.01 o
   6   2   6    10943.34    12935.08   1430.66 o
   7   2   6     3026.87     4112.98    542.79 o
   8   2   6     4039.32     4772.74    597.23 o
   9   2   6      133.78      119.52     31.83 o
  10   2   6     4309.69     5069.23   1190.78 o
  11   2   6     1300.08     1180.25    136.52 o
  12   2   6     4853.69     4480.57    860.51 o
  13   2   6      398.64      446.88     64.20 o
  14   2   6     1580.96     1956.78    401.08 o
 -17   3   6      957.36     1243.64    119.70 o
 -16   3   6     1145.78     1404.92    121.59 o
 -15   3   6     1909.87     1715.52    126.63 o
 -14   3   6      162.97      163.80     54.18 o
 -13   3   6     2854.80     2051.94    125.37 o
 -12   3   6      301.69      274.36     37.94 o
 -11   3   6     3532.90     3636.31    258.16 o
 -10   3   6      364.71      332.06     26.49 o
  -9   3   6    17098.50    18077.18    857.15 o
  -8   3   6     6262.72     6563.34    370.38 o
  -7   3   6    11354.83    11413.26    345.75 o
  -6   3   6     5540.21     5665.72    182.76 o
  -5   3   6    26831.47    27064.90   1176.08 o
  -4   3   6    54314.46    54575.65   2462.87 o
  -3   3   6      330.99      290.75     62.47 o
  -2   3   6    36924.58    37572.18    802.38 o
  -1   3   6     4881.90     5014.76     92.48 o
   0   3   6    33760.59    32127.07   1065.11 o
   1   3   6      930.50      765.24     29.80 o
   2   3   6    11900.95    12223.33   1044.93 o
   3   3   6      379.82      381.85     41.03 o
   4   3   6     9941.57    10383.89   1191.24 o
   5   3   6     1186.47     1217.61    189.51 o
   6   3   6     6836.56     7604.07   1012.83 o
   7   3   6     3432.37     3630.54    373.38 o
   8   3   6       98.05      103.38     23.82 o
   9   3   6     4868.78     3851.85    588.33 o
  10   3   6      472.17      410.92     60.10 o
  11   3   6     4772.77     4193.11    668.02 o
  12   3   6      799.36      703.09     55.98 o
  13   3   6     2112.01     2226.54    276.96 o
 -16   4   6      422.04      410.14     74.97 o
 -15   4   6      259.01      208.53     64.26 o
 -14   4   6      852.03      645.13     81.90 o
 -13   4   6      188.19      152.85     34.80 o
 -12   4   6     2587.71     2397.72    348.40 o
 -11   4   6      116.21      124.61     28.19 o
 -10   4   6     2687.08     2784.52    219.92 o
  -9   4   6     2510.32     2562.80    205.88 o
  -8   4   6     5071.50     4971.07    299.23 o
  -7   4   6     2905.50     3120.83    146.88 o
  -6   4   6    14933.09    16000.62    776.91 o
  -5   4   6    10143.18    10240.29    209.34 o
  -4   4   6     8590.25     8118.14    266.53 o
  -3   4   6    19270.75    17967.78    842.54 o
  -2   4   6     7473.82     7226.65    520.48 o
  -1   4   6    31879.11    30872.48   1113.58 o
   0   4   6       98.13      127.99     19.04 o
   1   4   6    23825.39    23018.34    863.65 o
   2   4   6      191.06      156.70     16.35 o
   3   4   6     8719.30     9935.45    975.00 o
   4   4   6     7641.67     7790.52    744.66 o
   5   4   6     2901.87     3175.45    307.90 o
   6   4   6     1948.33     2174.09    276.44 o
   7   4   6      381.85      355.87     45.29 o
   8   4   6     2119.21     2203.69    335.37 o
   9   4   6       60.10       84.85     34.04 o
  10   4   6      783.83      610.37    118.32 o
  11   4   6      305.18      302.59     44.15 o
  12   4   6     1564.44     1498.92    124.91 o
  13   4   6      106.78      101.69     33.42 o
 -15   5   6      754.65      664.66     90.09 o
 -14   5   6       22.30      -23.31     43.47 o
 -13   5   6      453.89      361.65     46.09 o
 -12   5   6      464.09      467.56     69.52 o
 -11   5   6     2977.51     3321.78    359.08 o
 -10   5   6       49.17       44.07     23.59 o
  -9   5   6     3379.38     3189.03    221.63 o
  -8   5   6       18.48        7.53     20.73 o
  -7   5   6     2801.97     2930.33    214.33 o
  -6   5   6       43.70       33.23     21.78 o
  -5   5   6     3569.98     3662.40    157.05 o
  -4   5   6     3308.60     3297.04    227.10 o
  -3   5   6      640.04      538.50     29.79 o
  -2   5   6     3271.13     3280.79     73.38 o
  -1   5   6        5.37       14.49     18.91 o
   0   5   6     6787.61     6497.69    306.01 o
   1   5   6     2349.88     2585.76    175.92 o
   2   5   6     3251.46     3665.45    295.98 o
   3   5   6     3157.69     3655.66    291.35 o
   4   5   6      802.06      812.63     87.21 o
   5   5   6     3720.31     4042.41    345.82 o
   6   5   6       58.44       41.64     26.38 o
   7   5   6      680.13      693.68    132.22 o
   8   5   6        8.33      -22.03     21.43 o
   9   5   6      198.59      185.23     33.28 o
  10   5   6      399.45      523.78     88.00 o
  11   5   6      458.89      451.97     62.87 o
  12   5   6       44.60       46.35     32.44 o
 -14   6   6      339.30      335.80     75.60 o
 -13   6   6       75.33       69.20     35.36 o
 -12   6   6        5.83       17.67     30.98 o
 -11   6   6       23.58       18.55     30.52 o
 -10   6   6      611.11      595.94     45.74 o
  -9   6   6      250.52      223.12     30.15 o
  -8   6   6     1389.79     1350.80    116.94 o
  -7   6   6      439.09      406.82     31.77 o
  -6   6   6     1687.14     1774.09    112.67 o
  -5   6   6      800.71      779.15     37.35 o
  -4   6   6      941.06      868.85     37.31 o
  -3   6   6      758.71      739.88     34.39 o
  -2   6   6      243.35      199.70     29.37 o
  -1   6   6      482.65      483.11     33.06 o
   0   6   6     1758.76     1869.09     79.02 o
   1   6   6       19.31       41.07     23.93 o
   2   6   6      909.43      974.45     95.48 o
   3   6   6       74.07       68.65     30.28 o
   4   6   6      185.36      199.38     30.91 o
   5   6   6      460.74      572.00    105.03 o
   6   6   6     1816.28     2123.72    200.15 o
   7   6   6      482.55      478.21     58.56 o
   8   6   6      393.64      364.85     39.01 o
   9   6   6      186.83      205.00     41.21 o
  10   6   6      824.05     1107.99    191.09 o
  11   6   6       26.03       45.76     30.27 o
 -13   7   6       83.20      120.33     38.34 o
 -12   7   6       42.99       24.01     34.40 o
 -11   7   6      807.28      810.05     63.97 o
 -10   7   6      424.12      457.33     37.91 o
  -9   7   6        0.31        0.57     26.61 o
  -8   7   6        4.92        7.97     26.27 o
  -7   7   6      120.76       97.03     28.66 o
  -6   7   6       43.44       34.30     26.42 o
  -5   7   6      293.51      297.59     38.18 o
  -4   7   6     1172.47     1066.12     57.60 o
  -3   7   6      374.86      412.46     32.51 o
  -2   7   6       72.42       87.54     26.05 o
  -1   7   6        2.57       -9.45     24.57 o
   0   7   6      460.15      444.30     35.30 o
   1   7   6      102.41       91.29     27.72 o
   2   7   6      665.00      694.28     58.66 o
   3   7   6      925.98      931.28    143.13 o
   4   7   6      310.80      306.93     64.56 o
   5   7   6      701.97      798.07    164.05 o
   6   7   6      332.40      307.94     37.37 o
   7   7   6      124.46      132.09     32.42 o
   8   7   6        5.32      -10.47     27.13 o
   9   7   6      261.25      347.25     56.83 o
  10   7   6        4.92        7.38     31.04 o
 -12   8   6      577.98      739.44     58.63 o
 -11   8   6       11.33       36.82     34.80 o
 -10   8   6      613.18      696.05     76.65 o
  -9   8   6      499.92      516.34     40.28 o
  -8   8   6      105.16      136.80     38.08 o
  -7   8   6       10.08       30.68     28.40 o
  -6   8   6      199.03      164.45     32.53 o
  -5   8   6        3.51       -5.44     23.94 o
  -4   8   6      280.40      296.16     33.11 o
  -3   8   6       12.50       54.09     26.43 o
  -2   8   6     1227.46     1063.31     85.70 o
  -1   8   6      415.97      386.99     35.10 o
   0   8   6       13.95       22.29     27.11 o
   1   8   6     3430.42     3183.97     90.26 o
   2   8   6      819.15      706.22     62.51 o
   3   8   6      155.06      219.18     37.12 o
   4   8   6     1274.13     1293.69    266.26 o
   5   8   6       27.77       18.93     26.52 o
   6   8   6      827.03      740.90    123.03 o
   7   8   6        1.91       29.76     28.93 o
   8   8   6       33.14       12.02     30.45 o
   9   8   6        4.69      -25.37     31.21 o
 -10   9   6      402.00      600.25    140.18 o
  -9   9   6      959.82     1042.46    160.97 o
  -8   9   6      274.76      297.45     45.41 o
  -7   9   6     2229.28     2129.30    118.76 o
  -6   9   6       21.05       10.87     27.72 o
  -5   9   6     1668.97     1509.54     91.12 o
  -4   9   6     1666.13     1431.08    106.85 o
  -3   9   6      108.02       66.89     27.44 o
  -2   9   6      897.67      800.28     86.30 o
  -1   9   6      401.41      368.77     35.54 o
   0   9   6      590.72      567.09     47.76 o
   1   9   6      613.59      511.95     47.24 o
   2   9   6      196.53      183.51     38.36 o
   3   9   6      320.94      264.08     43.34 o
   4   9   6       63.01       76.95     33.98 o
   5   9   6       56.56       37.38     31.15 o
   6   9   6      678.60      626.61     97.80 o
   7   9   6      490.99      599.23     55.65 o
  -7  10   6       50.47       48.46     35.01 o
  -6  10   6      349.23      353.85     47.87 o
  -5  10   6      238.04      244.84     37.90 o
  -4  10   6      301.04      307.08     38.57 o
  -3  10   6      550.46      579.66     42.76 o
  -2  10   6      319.05      306.05     38.29 o
  -1  10   6      838.69      781.64     82.66 o
   0  10   6       45.73       44.24     34.87 o
   1  10   6     2672.06     2446.75    214.97 o
   2  10   6      983.37      858.03     74.39 o
   3  10   6      631.35      600.28     53.07 o
   4  10   6      648.13      600.96     54.66 o
 -17   1   7      413.51      626.37     65.02 o
 -16   1   7       59.09       56.35     58.59 o
 -15   1   7       26.12       55.22     36.17 o
 -14   1   7        1.60       14.72     29.16 o
 -13   1   7     3149.38     2942.80    170.73 o
 -12   1   7       73.71       72.69     32.76 o
 -11   1   7      706.76      762.93     39.80 o
 -10   1   7       42.77       39.35     18.95 o
  -9   1   7    14894.58    15526.29    331.82 o
  -8   1   7       67.05       43.19     15.23 o
  -7   1   7     3966.57     3956.39    220.97 o
  -6   1   7      125.45      115.51     16.61 o
  -5   1   7     4464.23     4910.45    172.29 o
  -4   1   7     2562.47     2498.38    153.04 o
  -3   1   7     9116.20     9494.45    256.31 o
  -2   1   7     1713.18     1887.56     69.93 o
  -1   1   7     5701.52     5464.68    390.29 o
   0   1   7    10136.22     8683.46    199.40 o
   1   1   7      889.45      968.95     39.38 o
   2   1   7      122.26      129.17     72.14 o
   3   1   7    11197.74    11856.53   2051.84 o
   4   1   7      754.57      674.15     82.02 o
   5   1   7     8813.33    10810.63   1355.56 o
   6   1   7      285.57      316.64     34.00 o
   7   1   7     3770.66     4393.28    512.51 o
   8   1   7       53.42       22.20     24.40 o
   9   1   7     1166.36     1344.10    165.86 o
  10   1   7       57.72       75.06     27.98 o
  11   1   7      435.14      514.26    101.48 o
  12   1   7       89.68       78.88     29.62 o
  13   1   7      639.88      820.12    192.56 o
  14   1   7      281.43      382.31     83.58 o
 -17   2   7      227.56      264.60     74.34 o
 -16   2   7     3706.29     4031.44    190.26 o
 -15   2   7      373.94      472.39    117.50 o
 -14   2   7     1693.68     1732.64    247.59 o
 -13   2   7      711.11      572.72     47.43 o
 -12   2   7     4787.30     4840.84    415.81 o
 -11   2   7     1527.11     1630.26     87.60 o
 -10   2   7       80.54       81.85     20.48 o
  -9   2   7      594.40      675.43     44.74 o
  -8   2   7    16085.75    16798.38    506.23 o
  -7   2   7     4082.93     4609.02    219.56 o
  -6   2   7     4664.28     4290.32    167.34 o
  -5   2   7    10409.34    11416.55    502.68 o
  -4   2   7    33872.69    39575.95   1749.39 o
  -3   2   7    14920.21    15868.38    822.15 o
  -2   2   7     2886.67     2965.83    120.67 o
  -1   2   7    29285.69    28883.65   1005.12 o
   0   2   7     5154.42     4616.89    262.40 o
   1   2   7     4556.06     4439.14    346.19 o
   2   2   7     6952.66     5740.86    440.69 o
   3   2   7     2320.81     2569.89    281.90 o
   4   2   7     4959.50     5241.79    790.04 o
   5   2   7       62.47       86.06     21.32 o
   6   2   7      138.34      126.38     23.88 o
   7   2   7     1366.26     1656.75    246.25 o
   8   2   7     5413.67     5992.09   1292.36 o
   9   2   7      733.80      692.31    151.41 o
  10   2   7     1675.13     1938.72    432.76 o
  11   2   7       73.07       50.82     28.47 o
  12   2   7     1868.26     1808.52    462.51 o
  13   2   7       63.63       22.60     31.08 o
 -17   3   7      956.65     1223.48    119.07 o
 -16   3   7       34.69       74.34     55.44 o
 -15   3   7      121.49      104.58     54.81 o
 -14   3   7      801.22      613.00     76.86 o
 -13   3   7     3510.92     2214.49    129.15 o
 -12   3   7       91.61       94.92     31.59 o
 -11   3   7     7506.18     7377.17    656.11 o
 -10   3   7      106.53      155.83     26.92 o
  -9   3   7     9616.46     9296.21    652.73 o
  -8   3   7     7187.96     7408.31    295.17 o
  -7   3   7     9702.27    10394.32    690.71 o
  -6   3   7    17249.34    19277.47   1291.15 o
  -5   3   7       74.86       98.25     22.28 o
  -4   3   7     5285.07     5052.01    252.43 o
  -3   3   7     2366.02     2512.97     85.20 o
  -2   3   7    20363.84    20831.28    714.70 o
  -1   3   7      300.44      364.17     24.76 o
   0   3   7    21717.13    21312.61    156.82 o
   1   3   7      387.82      420.61     26.29 o
   2   3   7    17060.49    18523.26   1993.47 o
   3   3   7    16296.42    18326.96   1946.54 o
   4   3   7    12818.90    13397.95   1725.93 o
   5   3   7    15924.60    19347.78   2763.16 o
   6   3   7      204.32      255.23     49.04 o
   7   3   7     6951.18     7395.84   1102.49 o
   8   3   7      243.43      243.22     32.55 o
   9   3   7     2952.33     2561.82    437.36 o
  10   3   7      198.62      130.10     30.13 o
  11   3   7      544.89      463.08     83.31 o
  12   3   7       40.73       27.72     28.59 o
  13   3   7     1229.02     1600.89    218.15 o
 -16   4   7     3606.26     3786.99    195.30 o
 -15   4   7      144.55       99.54     54.81 o
 -14   4   7     3774.98     2915.06    158.76 o
 -13   4   7       68.27       83.79     44.73 o
 -12   4   7     5751.74     5306.46    771.45 o
 -11   4   7      774.61      809.22    225.54 o
 -10   4   7      624.06      741.02    104.21 o
  -9   4   7       52.30       68.75     19.36 o
  -8   4   7     5468.47     5805.74    352.07 o
  -7   4   7     2840.27     3151.88    112.97 o
  -6   4   7    15427.87    16634.37    806.20 o
  -5   4   7     6826.91     6263.64    317.90 o
  -4   4   7    14020.84    15240.76   1021.55 o
  -3   4   7    62513.96    61532.72   4433.98 o
  -2   4   7      922.98      905.82     31.50 o
  -1   4   7    51968.75    51225.16   1561.43 o
   0   4   7     6812.44     5726.48    200.33 o
   1   4   7    23123.58    24350.25    956.89 o
   2   4   7     3897.06     4183.91    311.82 o
   3   4   7     3977.54     4235.91    381.01 o
   4   4   7     2017.44     2236.23    218.79 o
   5   4   7     4219.93     4887.99    557.15 o
   6   4   7      682.09      686.64     60.29 o
   7   4   7     2744.73     2975.92    522.14 o
   8   4   7     2441.03     2387.22    476.50 o
   9   4   7      722.17      653.25    130.56 o
  10   4   7     4919.05     3983.67    746.21 o
  11   4   7      357.34      333.58     40.05 o
  12   4   7     1699.01     1745.23    308.00 o
  13   4   7      771.67      797.64    152.07 o
 -15   5   7      775.34      797.59     97.02 o
 -14   5   7     1910.75     1530.30    121.59 o
 -13   5   7     3388.99     2439.40    144.27 o
 -12   5   7       96.65       61.24     34.36 o
 -11   5   7    14365.13    13233.13   2713.69 o
 -10   5   7     4200.54     4197.56    320.06 o
  -9   5   7     4362.43     4544.33    502.68 o
  -8   5   7    11331.69    11474.11    868.24 o
  -7   5   7     7267.76     7642.27    579.80 o
  -6   5   7    35968.88    39353.86   2735.67 o
  -5   5   7     1525.71     1693.73     96.10 o
  -4   5   7     7578.61     7498.41    293.17 o
  -3   5   7      328.42      330.68     26.41 o
  -2   5   7    26929.71    26978.39   1508.85 o
  -1   5   7     2022.66     1943.65    121.12 o
   0   5   7    17492.31    18609.66    819.32 o
   1   5   7       97.50      107.35     25.64 o
   2   5   7    32077.40    32396.37   2785.46 o
   3   5   7     2007.37     2558.91    238.61 o
   4   5   7    16861.01    18851.78   1810.86 o
   5   5   7    12031.85    13428.16   1819.87 o
   6   5   7     1664.90     1807.71    290.90 o
   7   5   7     3476.91     3623.32    665.64 o
   8   5   7      386.51      368.77     42.01 o
   9   5   7     5171.72     5706.09    972.38 o
  10   5   7      738.77      911.17    200.11 o
  11   5   7      677.38      728.84     82.69 o
  12   5   7        6.22        6.42     31.35 o
 -15   6   7      135.78      154.98     66.15 o
 -14   6   7     2857.85     3036.02    173.88 o
 -13   6   7        1.16      -25.20     47.25 o
 -12   6   7     5960.27     6649.93    744.07 o
 -11   6   7     1342.47     1370.70    123.80 o
 -10   6   7     3374.41     3623.28    410.57 o
  -9   6   7      356.70      386.67     48.60 o
  -8   6   7     3728.33     4195.32    551.61 o
  -7   6   7     8467.55     9193.56    823.32 o
  -6   6   7     8832.23     8435.17    504.14 o
  -5   6   7     5274.52     5309.72    301.72 o
  -4   6   7     1079.11     1212.97     57.74 o
  -3   6   7    25849.21    27071.43    837.10 o
  -2   6   7      347.59      329.21     36.09 o
  -1   6   7    21345.45    23364.15    805.65 o
   0   6   7     7039.26     7480.25    412.84 o
   1   6   7     5101.95     5662.65    480.59 o
   2   6   7     1197.74     1322.40    193.34 o
   3   6   7     5989.82     6989.32   1018.46 o
   4   6   7     1622.08     1827.83    235.16 o
   5   6   7     1687.84     2019.39    218.79 o
   6   6   7     3683.75     4413.57    565.43 o
   7   6   7     3229.39     3492.32    539.33 o
   8   6   7     2289.53     2442.61    340.64 o
   9   6   7      243.48      251.72     41.10 o
  10   6   7     7205.01     8865.64   1223.70 o
  11   6   7      454.98      487.05     56.14 o
 -13   7   7     4087.84     4597.02    120.11 o
 -12   7   7      166.90      192.39     41.39 o
 -11   7   7    12406.49    12617.72    438.98 o
 -10   7   7     2288.20     2535.60    210.31 o
  -9   7   7     6631.83     7177.43    881.33 o
  -8   7   7     5095.07     5425.45    655.27 o
  -7   7   7     5548.17     5173.87    424.21 o
  -6   7   7    10094.28    10040.55    409.20 o
  -5   7   7     1211.67     1179.76     61.68 o
  -4   7   7     2256.72     2137.61    123.40 o
  -3   7   7       23.26       13.42     24.86 o
  -2   7   7     5074.78     5358.10    208.78 o
  -1   7   7     2519.25     2575.39     63.46 o
   0   7   7     4233.19     4077.90     77.82 o
   1   7   7     2392.63     2203.67    235.39 o
   2   7   7     7661.50     6748.62    981.83 o
   3   7   7     1326.63     1226.62    165.27 o
   4   7   7     4681.25     5022.58    975.82 o
   5   7   7     8831.52     9054.48   1544.15 o
   6   7   7      632.41      792.24    108.03 o
   7   7   7     5249.32     5810.69    812.32 o
   8   7   7      610.41      738.95     93.39 o
   9   7   7     5151.15     6700.78    910.62 o
  10   7   7      175.07      249.91     39.65 o
 -12   8   7     4511.95     5779.26    153.80 o
 -11   8   7      772.47      959.21     77.45 o
 -10   8   7     2647.06     3028.75    309.99 o
  -9   8   7      952.63     1048.68    124.51 o
  -8   8   7     5203.65     5739.13    701.11 o
  -7   8   7     2793.80     3104.62    301.61 o
  -6   8   7     1478.80     1463.24    112.31 o
  -5   8   7     5208.35     4895.90    278.71 o
  -4   8   7      403.83      405.48     34.72 o
  -3   8   7     4820.82     4357.43    350.55 o
  -2   8   7      265.89      222.45     30.91 o
  -1   8   7     7742.08     7493.54    492.07 o
   0   8   7     3021.13     2936.85    150.37 o
   1   8   7     1182.29     1169.12     59.64 o
   2   8   7      268.48      223.50     37.45 o
   3   8   7     4778.24     3837.87    424.66 o
   4   8   7     2749.37     2271.03    488.06 o
   5   8   7      873.56     1138.67    234.06 o
   6   8   7     2182.12     2887.82    540.88 o
   7   8   7     1270.05     1550.13    322.63 o
   8   8   7     2938.80     3725.61    520.14 o
 -10   9   7      363.13      458.92     63.03 o
  -9   9   7     1327.97     1596.90    190.89 o
  -8   9   7      569.12      658.46     62.64 o
  -7   9   7     1319.82     1519.89     91.57 o
  -6   9   7     1553.11     1520.05     96.03 o
  -5   9   7      787.77      722.59     48.57 o
  -4   9   7     2806.96     2802.77    183.32 o
  -3   9   7      398.34      394.55     36.63 o
  -2   9   7     2395.92     2451.27    218.61 o
  -1   9   7       58.80       79.51     33.50 o
   0   9   7     5324.21     5107.17    314.89 o
   1   9   7      661.42      622.50     50.54 o
   2   9   7     1039.24      891.31     83.42 o
   3   9   7     1390.37     1223.07     65.81 o
   4   9   7     1126.55     1037.57    154.42 o
   5   9   7     1489.30     1441.60    139.70 o
   6   9   7       74.15       79.78     35.06 o
  -7  10   7     1054.05     1015.43    125.89 o
  -6  10   7      101.93      112.76     32.93 o
  -5  10   7     1733.31     1941.43    180.78 o
  -4  10   7       93.42      110.38     35.34 o
  -3  10   7     2013.93     1989.45    199.05 o
  -2  10   7        3.88        4.44     32.96 o
  -1  10   7     2973.81     2878.98    188.18 o
   0  10   7       93.53       89.79     36.30 o
   1  10   7     2013.40     2029.09    101.98 o
   2  10   7      166.03      190.87     41.79 o
   3  10   7     1444.65     1478.31     75.75 o
 -17   0   8       94.08      122.22     60.48 o
 -16   0   8     3901.88     4753.43    195.93 o
 -15   0   8      438.25      437.23     69.30 o
 -14   0   8    13132.98    11493.92    275.31 o
 -13   0   8     4659.05     4215.40    162.54 o
 -12   0   8    16281.84    14779.42    285.39 o
 -11   0   8      134.09      119.70     47.25 o
 -10   0   8    42608.57    48488.79   4237.77 o
  -9   0   8    31040.55    31793.72   2509.02 o
  -8   0   8    77022.09    75983.07    537.40 o
  -7   0   8    69476.10    65803.98    476.92 o
  -6   0   8     7364.27     7173.93    152.46 o
  -5   0   8    88141.95    85909.52    503.38 o
  -4   0   8      172.52      233.10     37.17 o
  -3   0   8    97424.61   103557.04   3186.59 o
  -2   0   8    11218.35    12861.04    127.89 o
  -1   0   8      831.77      846.10     41.58 o
   0   0   8      199.57      286.02     34.65 o
   1   0   8    21242.56    16401.70    202.86 o
   2   0   8     6122.42     4769.81    120.96 o
   3   0   8     6339.12     5139.00    136.08 o
   4   0   8     1348.83     1246.26    303.98 o
   6   0   8    39674.06    44524.86  10805.94 o
   7   0   8      206.93      319.47     46.03 o
   8   0   8    38396.77    48631.27  13930.17 o
   9   0   8     3193.98     3770.99   1305.38 o
  10   0   8     9029.28    11091.63   5233.50 o
  11   0   8     3014.30     3993.06   1777.26 o
  12   0   8     3081.97     4677.40   2090.69 o
  13   0   8     3103.67     5276.33   1862.63 o
 -17   1   8     1362.24     1851.02     94.00 o
 -16   1   8     1644.18     2080.00     94.60 o
 -15   1   8     9795.49    10044.04    343.99 o
 -14   1   8      135.51      121.86     34.47 o
 -13   1   8    16794.84    16669.91    429.98 o
 -12   1   8     6443.65     6870.58    424.63 o
 -11   1   8    19220.95    18932.45    784.99 o
 -10   1   8    21382.76    23985.52   1191.14 o
  -9   1   8     2086.29     2095.79     89.02 o
  -8   1   8    26517.83    26572.97    672.93 o
  -7   1   8     6688.25     6626.42    324.62 o
  -6   1   8    15044.77    16670.14    578.70 o
  -5   1   8     7950.91     9260.75    341.74 o
  -4   1   8    42135.60    43250.08   2954.12 o
  -3   1   8      326.96      302.09     16.27 o
  -2   1   8    71816.22    70331.24   3434.54 o
  -1   1   8     4328.70     4026.90    255.47 o
   0   1   8    28322.36    25650.38    867.21 o
   1   1   8    34931.90    32343.12    355.33 o
   2   1   8    24976.40    21340.46   1032.90 o
   3   1   8    49947.07    56671.97   8805.45 o
   4   1   8      581.31      759.44    128.36 o
   5   1   8    13264.26    15223.59   2158.23 o
   6   1   8     1403.23     1372.84    190.98 o
   7   1   8    18917.61    23937.08   3478.60 o
   8   1   8       52.13       74.84     27.66 o
   9   1   8     9819.83    11396.00   2225.71 o
  10   1   8       29.53       34.44     24.48 o
  11   1   8     9420.20    12370.90   2465.77 o
  12   1   8     1667.00     2572.54    487.23 o
  13   1   8     2664.91     3282.96    849.53 o
 -17   2   8      128.64      124.11     61.11 o
 -16   2   8     2798.87     3420.96    175.77 o
 -15   2   8       15.06       38.20     34.61 o
 -14   2   8     8218.38     7102.96    569.21 o
 -13   2   8     1032.82      996.70    146.16 o
 -12   2   8     4405.54     4646.58    516.92 o
 -11   2   8      176.25      165.81     35.51 o
 -10   2   8    19504.81    19839.77    721.71 o
  -9   2   8    10687.22    11557.03    542.70 o
  -8   2   8    15600.94    15971.21    726.62 o
  -7   2   8    36665.85    41510.71   2756.22 o
  -6   2   8     6004.78     6601.57    326.64 o
  -5   2   8    71114.71    79016.38   3299.18 o
  -4   2   8     3806.54     4360.22    243.16 o
  -3   2   8    58959.04    59346.04   3323.25 o
  -2   2   8    13623.12    14369.69    714.50 o
  -1   2   8    22662.52    23753.33    716.64 o
   0   2   8     6710.79     6818.73    396.59 o
   1   2   8    23871.57    20949.97   1143.15 o
   2   2   8     6190.65     5491.81    390.61 o
   3   2   8    11650.42    11775.77   1974.00 o
   4   2   8     5183.93     5486.49    885.79 o
   5   2   8    13818.09    16206.46   2536.16 o
   6   2   8    21197.80    25314.96   4230.71 o
   7   2   8     1250.67     1257.48    294.31 o
   8   2   8    13382.49    11708.37   2404.49 o
   9   2   8     2789.98     2363.42    650.76 o
  10   2   8     3954.29     3798.82   1024.88 o
  11   2   8     1245.63     1322.23    247.21 o
  12   2   8     1041.66     1251.43    257.84 o
  13   2   8     1489.09     1662.49    312.85 o
 -17   3   8     1775.43     2108.02    151.20 o
 -16   3   8     1262.92     1085.51    107.10 o
 -15   3   8     5677.48     4713.11    200.34 o
 -14   3   8      432.90      315.01     59.22 o
 -13   3   8     6297.50     4920.38    189.00 o
 -12   3   8     1502.62     1460.52    352.81 o
 -11   3   8     3480.92     3529.62    562.28 o
 -10   3   8      688.28      577.85     61.06 o
  -9   3   8     1788.90     1954.01    125.76 o
  -8   3   8     5372.80     5574.83    340.50 o
  -7   3   8       92.63      134.95     20.15 o
  -6   3   8     2850.95     2699.21    203.35 o
  -5   3   8     5895.25     6128.61    369.87 o
  -4   3   8    28040.85    28558.48   2019.81 o
  -3   3   8     1601.48     1658.49    157.62 o
  -2   3   8    32900.30    33109.13    913.44 o
  -1   3   8      563.89      564.02     49.41 o
   0   3   8    44191.49    41525.34    908.18 o
   1   3   8    14338.78    13375.01    642.93 o
   2   3   8    13355.90    14484.07   1468.20 o
   3   3   8    20974.77    22090.86   3473.78 o
   4   3   8     5186.32     5485.11    767.21 o
   5   3   8     1604.30     1769.88    222.97 o
   6   3   8     2303.79     2766.88    489.14 o
   7   3   8     6048.55     6572.73   1186.96 o
   8   3   8      332.12      302.80     64.24 o
   9   3   8     1197.43     1080.39    212.63 o
  10   3   8       79.20       54.01     27.36 o
  11   3   8     2143.28     2156.41    305.28 o
  12   3   8      350.40      401.93     84.19 o
  13   3   8      228.49      280.80     43.56 o
 -16   4   8     1176.69     1047.08    108.36 o
 -15   4   8       18.97       32.76     45.36 o
 -14   4   8     2013.46     1603.38    119.70 o
 -13   4   8      409.04      238.14     56.07 o
 -12   4   8      725.90      491.41     68.04 o
 -11   4   8       34.43       24.48     29.60 o
 -10   4   8     1817.15     1968.80    389.03 o
  -9   4   8      777.41      808.67     87.84 o
  -8   4   8      314.65      329.28     26.17 o
  -7   4   8     1953.26     2281.98    148.59 o
  -6   4   8     6718.48     7004.38    416.93 o
  -5   4   8    12211.41    12432.77    724.12 o
  -4   4   8        3.11       18.48     18.07 o
  -3   4   8    12793.13    13154.83    886.43 o
  -2   4   8     1204.52     1061.01     33.56 o
  -1   4   8    28988.17    26521.29    979.56 o
   0   4   8     2864.26     2611.48    107.98 o
   1   4   8    11814.41    12389.92    761.79 o
   2   4   8     7859.51     8008.90   1047.98 o
   3   4   8     3753.00     3861.12    430.29 o
   4   4   8     6220.88     6768.00    685.19 o
   5   4   8     1964.85     2358.71    265.89 o
   6   4   8     3374.07     3914.92    774.67 o
   7   4   8        6.89        4.79     21.65 o
   8   4   8     2294.23     2449.19    522.60 o
   9   4   8       25.99        6.80     23.59 o
  10   4   8      337.96      288.30     38.85 o
  11   4   8      213.53      180.90     36.25 o
  12   4   8      356.75      394.30     51.66 o
 -16   5   8       18.99       35.91     52.92 o
 -15   5   8      772.21      782.47     95.13 o
 -14   5   8      307.24      286.02     68.04 o
 -13   5   8      249.42      170.10     56.07 o
 -12   5   8      353.11      204.12     56.07 o
 -11   5   8      492.08      535.13    183.33 o
 -10   5   8      798.48      793.57    197.51 o
  -9   5   8     2464.86     2634.00    252.62 o
  -8   5   8      821.94      922.64     89.85 o
  -7   5   8     1720.79     1640.00    113.46 o
  -6   5   8     4954.08     4974.40    304.31 o
  -5   5   8     3508.78     3521.73    155.24 o
  -4   5   8     4235.53     3887.74    254.62 o
  -3   5   8        4.54        6.25     19.33 o
  -2   5   8     5643.97     5232.76    436.79 o
  -1   5   8      527.39      436.05     36.28 o
   0   5   8     2398.78     2422.11    180.51 o
   1   5   8     2254.71     2201.37    156.77 o
   2   5   8     1098.44     1176.37    117.94 o
   3   5   8     1069.13     1213.36    106.76 o
   4   5   8      184.88      202.69     30.14 o
   5   5   8     1132.67     1304.68    193.87 o
   6   5   8       25.38       10.75     23.25 o
   7   5   8     2206.76     2331.24    430.48 o
   8   5   8       74.76       71.32     27.06 o
   9   5   8      600.51      698.12    134.87 o
  10   5   8       77.49       74.50     32.49 o
  11   5   8      315.89      363.50     43.96 o
 -15   6   8       28.59      -17.01     50.40 o
 -14   6   8      790.33      781.84     95.76 o
 -13   6   8      262.87      213.57     64.26 o
 -12   6   8      122.68       94.50     53.55 o
 -11   6   8     1037.64     1043.13    125.59 o
 -10   6   8      113.02      139.28     34.58 o
  -9   6   8      137.42      157.49     40.69 o
  -8   6   8      102.56       74.79     30.63 o
  -7   6   8      685.61      755.51     56.80 o
  -6   6   8     1147.44     1062.52     79.93 o
  -5   6   8       65.68       46.05     23.60 o
  -4   6   8     2388.39     2381.78    134.86 o
  -3   6   8       86.21       88.07     42.88 o
  -2   6   8     1981.71     1902.21     68.70 o
  -1   6   8      472.99      467.23     33.65 o
   0   6   8       57.81       74.58     25.43 o
   1   6   8      377.76      362.15     36.92 o
   2   6   8     2510.07     2360.14    234.95 o
   3   6   8      305.37      286.19     35.22 o
   4   6   8      482.09      489.28     54.65 o
   5   6   8      750.00      721.88     85.21 o
   6   6   8      517.17      580.97    100.76 o
   7   6   8      144.50      154.81     33.28 o
   8   6   8       33.24       37.14     25.24 o
   9   6   8        0.87       16.79     26.71 o
  10   6   8      388.11      501.96     58.02 o
 -13   7   8      118.65      106.47     65.52 o
 -12   7   8      168.62      130.71     37.72 o
 -11   7   8       49.45       76.86     35.62 o
 -10   7   8        1.56      -18.19     30.53 o
  -9   7   8      350.92      411.18     62.17 o
  -8   7   8      126.58      107.36     29.67 o
  -7   7   8     1212.18     1068.49     95.76 o
  -6   7   8     1181.96     1040.18     56.27 o
  -5   7   8      250.87      239.96     36.26 o
  -4   7   8      107.51       99.13     31.68 o
  -3   7   8       20.02       -4.09     24.97 o
  -2   7   8      267.36      329.46     34.93 o
  -1   7   8       24.83       10.20     27.05 o
   0   7   8      528.77      542.56     42.98 o
   1   7   8      547.98      524.11     42.75 o
   2   7   8       32.89       33.47     27.72 o
   3   7   8      349.08      331.58     50.98 o
   4   7   8       14.26       12.34     27.00 o
   5   7   8       62.11       71.18     29.77 o
   6   7   8       39.31        8.25     27.44 o
   7   7   8      211.72      239.40     42.28 o
   8   7   8       54.35       40.24     28.66 o
   9   7   8      233.82      345.89     45.29 o
 -12   8   8       87.78      134.24     43.02 o
 -11   8   8      109.01      119.86     40.72 o
 -10   8   8      849.87      960.11     60.48 o
  -9   8   8        9.79        3.67     40.96 o
  -8   8   8      491.05      437.80     53.37 o
  -7   8   8      435.52      461.50     43.60 o
  -6   8   8      952.59      810.46     55.15 o
  -5   8   8     1230.09     1144.02    151.11 o
  -4   8   8       21.39        3.09     24.88 o
  -3   8   8      834.82      824.08     53.28 o
  -2   8   8      230.67      215.64     33.69 o
  -1   8   8       19.38       12.67     29.04 o
   0   8   8       22.05       51.30     33.77 o
   1   8   8      158.07      111.84     32.78 o
   2   8   8        2.51       14.33     28.48 o
   3   8   8      219.14      152.62     35.21 o
   4   8   8       46.98       32.53     30.19 o
   5   8   8      213.09      158.96     36.98 o
   6   8   8      989.02     1233.79    282.99 o
   7   8   8        0.47       -5.97     30.47 o
   8   8   8      252.13      345.92     47.01 o
 -10   9   8      679.99      901.38    200.03 o
  -9   9   8       67.27      105.43     50.89 o
  -8   9   8       74.07      103.31     46.77 o
  -7   9   8      284.33      277.27     37.12 o
  -6   9   8       15.84       15.01     27.81 o
  -5   9   8     1775.73     1618.03     95.80 o
  -4   9   8      511.76      486.43     39.11 o
  -3   9   8      770.31      677.28     43.84 o
  -2   9   8     1603.00     1710.97    126.13 o
  -1   9   8      139.53      146.26     39.42 o
   0   9   8     1076.26     1080.76     62.89 o
   1   9   8     1084.15     1070.72     64.82 o
   2   9   8      200.05      193.97     38.17 o
   3   9   8      870.06      820.40    102.05 o
   4   9   8       82.25       98.37     34.95 o
   5   9   8      235.90      241.21     48.69 o
   6   9   8       89.36       99.00     39.20 o
  -7  10   8      291.22      368.79     62.81 o
  -6  10   8      526.30      497.00     52.01 o
  -5  10   8     1007.41      989.80     58.56 o
  -4  10   8       64.97       38.47     31.98 o
  -3  10   8     1223.41     1151.79     91.15 o
  -2  10   8       26.27       -0.16     34.41 o
  -1  10   8      146.97      159.50     42.21 o
   0  10   8       12.88        2.01     35.99 o
   1  10   8      487.85      483.45     49.73 o
   2  10   8      328.63      309.95     46.96 o
   3  10   8      260.89      274.49     45.86 o
 -17   1   9      314.65      355.71     62.37 o
 -16   1   9      584.54      657.56     60.48 o
 -15   1   9       14.81       25.15     32.04 o
 -14   1   9      259.72      263.49     41.87 o
 -13   1   9      202.46      182.97     37.55 o
 -12   1   9      656.90      671.13     50.34 o
 -11   1   9      673.15      625.46     48.32 o
 -10   1   9      694.59      579.99     83.16 o
  -9   1   9     2097.58     1971.67    128.84 o
  -8   1   9      220.76      260.44     24.83 o
  -7   1   9     1135.54     1016.10     37.99 o
  -6   1   9     8280.59     8731.23    722.85 o
  -5   1   9     4494.13     5120.26    527.64 o
  -4   1   9     5494.57     6122.31    354.87 o
  -3   1   9       98.06      105.20     15.65 o
  -2   1   9     7157.64     6815.87    395.24 o
  -1   1   9       51.04       76.24     22.05 o
   0   1   9       43.51       44.35     22.02 o
   1   1   9      153.31       80.78     25.14 o
   2   1   9       63.02      127.29     32.76 o
   3   1   9      215.33      220.88     28.82 o
   4   1   9      386.95      438.43     64.43 o
   5   1   9       40.09        5.31     26.37 o
   6   1   9      493.48      438.81     68.83 o
   7   1   9      352.92      297.51     36.31 o
   8   1   9      290.23      319.87     45.69 o
   9   1   9      116.58      106.14     35.71 o
  10   1   9      724.47      749.96    219.98 o
  11   1   9      113.92      117.14     35.37 o
  12   1   9      172.58      180.19     58.21 o
  13   1   9       42.52       63.96     39.58 o
 -17   2   9       46.50       61.74     54.81 o
 -16   2   9      362.09      429.67     73.08 o
 -15   2   9     1721.10     1592.26     79.89 o
 -14   2   9     1154.23     1260.36     95.76 o
 -13   2   9     1565.96     1602.31     74.81 o
 -12   2   9      131.22      112.80     35.06 o
 -11   2   9    14878.46    14374.69   1699.45 o
 -10   2   9      314.66      301.90     41.90 o
  -9   2   9     5367.47     4923.26    319.05 o
  -8   2   9       12.11       31.48     15.64 o
  -7   2   9     9512.28    11146.17    658.91 o
  -6   2   9      444.61      686.80     36.46 o
  -5   2   9     1525.35     1830.75    127.04 o
  -4   2   9     2860.46     3312.80    211.30 o
  -3   2   9     5861.86     6088.32    307.21 o
  -2   2   9     2984.14     2887.52     60.54 o
  -1   2   9    12434.13    11567.31    413.19 o
   0   2   9      189.95      181.24     28.50 o
   1   2   9      935.93      658.89    103.95 o
   2   2   9    13570.04    12116.68   1753.01 o
   3   2   9     6938.45     7195.15   1338.04 o
   4   2   9    13231.81    15151.37   3140.73 o
   5   2   9     9749.16    11149.20   1778.76 o
   6   2   9     4214.42     5450.39    939.26 o
   7   2   9     2832.43     2721.02    571.56 o
   8   2   9      996.48      992.36    242.96 o
   9   2   9     1377.46     1184.89    232.80 o
  10   2   9       35.62       52.60     27.65 o
  11   2   9       82.21       43.83     28.57 o
  12   2   9      257.25      323.68     95.00 o
 -17   3   9     3851.65     3960.25    200.97 o
 -16   3   9     1001.97      913.52     98.28 o
 -15   3   9     2028.25     1514.55    117.81 o
 -14   3   9      837.15      621.82     77.49 o
 -13   3   9     1075.36     1009.64    193.41 o
 -12   3   9     2057.16     2241.42    405.10 o
 -11   3   9      569.06      600.56     69.62 o
 -10   3   9      709.69      621.76     46.94 o
  -9   3   9     1893.91     1809.24    214.02 o
  -8   3   9     1449.06     1776.54    186.14 o
  -7   3   9     4958.02     5422.63    403.38 o
  -6   3   9    30826.46    34361.60   2474.14 o
  -5   3   9     1367.45     1534.31    104.05 o
  -4   3   9    13163.95    14288.96    930.10 o
  -3   3   9    12056.85    13010.83    720.98 o
  -2   3   9    37337.02    36283.66   2110.73 o
  -1   3   9     6448.89     5919.46    137.98 o
   0   3   9     1040.48      971.58     85.06 o
   1   3   9    11111.88    10982.50    964.55 o
   2   3   9     1259.25     1583.13    183.52 o
   3   3   9     2298.86     2358.16    313.18 o
   4   3   9     1643.39     1766.79    350.95 o
   5   3   9     3722.77     3916.66    615.99 o
   6   3   9      174.16      219.32     70.50 o
   7   3   9     5360.25     6254.02   1150.32 o
   8   3   9       11.47       12.14     23.79 o
   9   3   9     2057.09     1768.44    330.25 o
  10   3   9     2447.32     2063.26    400.48 o
  11   3   9      782.38      727.82    131.16 o
  12   3   9      799.22      871.90    170.17 o
 -16   4   9     2253.73     2329.15    154.35 o
 -15   4   9        0.59        6.93     41.58 o
 -14   4   9     3892.49     3105.95    161.91 o
 -12   4   9     8763.58     7459.33    229.32 o
 -11   4   9     5010.24     3712.02    158.13 o
 -10   4   9     1460.40     1387.87    204.47 o
  -9   4   9     4716.23     4571.31    654.88 o
  -8   4   9     1490.30     1617.12    157.86 o
  -7   4   9    11789.64    13331.33   1143.68 o
  -6   4   9     2346.05     2565.40    219.97 o
  -5   4   9     4357.46     4248.28    349.97 o
  -4   4   9      112.01      143.53     24.33 o
  -3   4   9     3981.13     4396.86    336.78 o
  -2   4   9     2001.72     2286.62    133.87 o
  -1   4   9    17991.84    16566.23    412.64 o
   0   4   9     7317.35     7110.57    327.94 o
   1   4   9    11387.75    11471.30    727.47 o
   2   4   9    14147.08    14469.98   1511.06 o
   3   4   9     7636.04     8320.95   1130.74 o
   4   4   9    27380.44    31940.25   4058.21 o
   5   4   9      219.67      242.14     31.28 o
   6   4   9     6849.82     7421.19   1301.45 o
   7   4   9      216.65      243.36     46.83 o
   8   4   9     1238.96     1315.09    236.43 o
   9   4   9      392.77      332.53     69.62 o
  10   4   9      181.17      161.28     36.08 o
  11   4   9       32.97       18.04     27.97 o
  12   4   9      205.65      227.86     39.87 o
 -16   5   9       52.41      103.95     58.59 o
 -15   5   9     3624.25     3133.67    175.14 o
 -14   5   9      440.99      367.93     67.41 o
 -13   5   9     1743.67     1347.59    108.99 o
 -12   5   9      764.16      483.22     68.67 o
 -11   5   9     3726.91     2470.27    133.56 o
 -10   5   9     1126.11     1273.19    426.52 o
  -9   5   9     1337.99     1449.60    377.38 o
  -8   5   9     4279.82     3981.98    854.92 o
  -7   5   9     5219.63     5695.34    350.34 o
  -6   5   9    20473.33    20575.84    756.93 o
  -5   5   9     3316.47     3022.72    186.85 o
  -4   5   9    28677.05    28015.42   2949.81 o
  -3   5   9     3788.68     3827.25    254.07 o
  -2   5   9    15977.47    16111.87    847.15 o
  -1   5   9    24478.13    22699.32   1037.31 o
   0   5   9     6738.35     7027.51    630.15 o
   1   5   9     7295.14     7508.90    852.61 o
   2   5   9     3354.09     3539.77    565.11 o
   3   5   9     4478.63     4506.56    707.30 o
   4   5   9     7470.08     7475.45   1568.05 o
   5   5   9    10848.65    12242.33   2525.24 o
   6   5   9      751.10      760.86    159.77 o
   7   5   9     5952.59     6435.01   1161.68 o
   8   5   9      101.78       45.21     27.56 o
   9   5   9     6502.81     4645.78    183.02 o
  10   5   9     1363.70     1199.08    177.19 o
  11   5   9     1208.71     1143.34    151.29 o
 -15   6   9        3.53       18.27     54.81 o
 -14   6   9     3324.49     2975.54    170.10 o
 -13   6   9       95.72       92.61     54.18 o
 -12   6   9    10822.08     8780.46    264.60 o
 -11   6   9     4546.57     5163.34   1334.05 o
 -10   6   9     4335.92     4563.05   1469.81 o
  -9   6   9     8698.48     8344.37   1393.74 o
  -8   6   9     4540.83     4431.38    530.10 o
  -7   6   9    16121.35    17290.21   1633.00 o
  -6   6   9       31.27       78.20     24.58 o
  -5   6   9    12647.72    12195.71    453.13 o
  -4   6   9     2123.02     2217.42    103.03 o
  -3   6   9     4314.28     4607.39    455.85 o
  -2   6   9      124.48      159.22     32.88 o
  -1   6   9     7513.52     7776.90    553.07 o
   0   6   9     7238.62     7258.44    667.46 o
   1   6   9     5309.93     5380.20    678.60 o
   2   6   9     3650.81     3266.20    498.99 o
   3   6   9     1976.47     2010.09    478.09 o
   4   6   9    15072.44    14018.82   2234.06 o
   5   6   9      247.66      326.74     69.38 o
   6   6   9     6310.68     7005.41   1540.06 o
   7   6   9      178.18      201.39     47.83 o
   8   6   9     3985.36     4527.40    752.57 o
   9   6   9      251.04      289.55     39.03 o
  10   6   9     1584.40     1649.93    181.89 o
 -13   7   9     1801.37     1987.68    142.38 o
 -12   7   9     1539.13     1411.22    117.18 o
 -11   7   9     2521.47     2645.53    296.57 o
 -10   7   9     2582.27     2737.64    427.72 o
  -9   7   9     2557.47     2634.50    451.82 o
  -8   7   9     9869.80     9689.48    993.71 o
  -7   7   9     2340.18     2358.57    170.77 o
  -6   7   9    15665.65    16823.73   1628.26 o
  -5   7   9       14.48       -8.19     28.23 o
  -4   7   9    16436.90    16029.65    926.54 o
  -3   7   9     1170.89     1111.31     58.20 o
  -2   7   9    13201.81    14837.69    174.11 o
  -1   7   9     2397.03     2858.42     78.86 o
   0   7   9     2281.26     1947.20    259.98 o
   1   7   9     2746.30     2470.81    265.93 o
   2   7   9     2406.12     2192.85    335.84 o
   3   7   9      967.62      899.35    126.15 o
   4   7   9     2643.00     2620.09    456.74 o
   5   7   9     5133.90     5039.90   1114.41 o
   6   7   9       27.00        5.70     29.47 o
   7   7   9     3044.17     3713.05    618.99 o
   8   7   9       12.82       11.88     30.22 o
   9   7   9     3775.09     5535.15    696.83 o
 -12   8   9     2488.58     2615.17    236.88 o
 -11   8   9     2841.68     3699.35    370.92 o
 -10   8   9     1704.74     1888.28    128.33 o
  -9   8   9     4224.95     4759.60   1120.16 o
  -8   8   9     2377.04     2441.37    406.04 o
  -7   8   9     6324.43     6415.11    473.45 o
  -6   8   9      534.33      472.69     42.91 o
  -5   8   9     9828.44     9496.05   1015.83 o
  -4   8   9      646.05      518.88     38.51 o
  -3   8   9     2714.96     2750.64     71.41 o
  -2   8   9       46.26       17.52     27.61 o
  -1   8   9     3787.55     3890.96    269.22 o
   0   8   9     2413.72     2155.48    125.28 o
   1   8   9      471.24      463.95     43.13 o
   2   8   9     1350.51     1268.41     94.79 o
   3   8   9     1265.52     1143.10    187.02 o
   4   8   9     3385.41     3352.96    481.88 o
   5   8   9       16.63       25.04     32.42 o
   6   8   9     3119.51     3293.00    665.99 o
   7   8   9      102.67       84.67     38.52 o
 -10   9   9     1015.53     1285.54    205.38 o
  -9   9   9      843.99     1078.01    282.87 o
  -8   9   9     2480.79     3057.66    328.67 o
  -7   9   9      135.87      172.14     74.88 o
  -6   9   9     4077.20     4451.73    397.75 o
  -5   9   9        0.15       -4.17     27.92 o
  -4   9   9     3130.76     2859.93     77.19 o
  -3   9   9      390.39      368.83     37.94 o
  -2   9   9     4389.40     4763.89    302.57 o
  -1   9   9      893.96      918.98     59.19 o
   0   9   9     1831.36     1799.26    177.46 o
   1   9   9     1441.07     1457.36    112.74 o
   2   9   9      992.04     1049.41     86.62 o
   3   9   9     1247.73     1247.37     87.60 o
   4   9   9      417.37      409.34     55.35 o
   5   9   9     1975.38     2398.29    267.70 o
  -6  10   9       38.07       49.82     38.26 o
  -5  10   9     1705.66     1754.26    110.67 o
  -4  10   9       88.65       84.81     32.48 o
  -3  10   9     1276.68     1435.40     83.99 o
  -2  10   9      807.98      982.13     64.89 o
  -1  10   9     1588.81     1769.73     89.99 o
   0  10   9     1151.14     1239.92     96.06 o
   1  10   9      216.41      246.38     45.62 o
   2  10   9     1064.82     1035.07     66.82 o
 -17   0  10       31.33       32.76     52.29 o
 -16   0  10     2362.64     2713.46    151.20 o
 -15   0  10      942.92      853.66     88.83 o
 -14   0  10     6226.36     5818.78    199.08 o
 -13   0  10     3047.48     3476.40    150.57 o
 -12   0  10      890.22      948.17     82.53 o
 -11   0  10    12772.11    12643.05    258.93 o
 -10   0  10     1822.66     1554.24     91.98 o
  -9   0  10    24410.57    21420.99    308.08 o
  -8   0  10      533.68      463.06     57.96 o
  -7   0  10    31055.79    33086.27    354.70 o
  -6   0  10     2229.76     2336.08     96.39 o
  -5   0  10    64954.46    56842.71    437.23 o
  -4   0  10       99.43       76.86     34.65 o
  -3   0  10    74707.48    83482.86   5620.01 o
  -2   0  10    47983.18    46737.34    294.21 o
  -1   0  10    11782.34     9203.83    141.12 o
   0   0  10     3778.61     2661.17     86.94 o
   1   0  10     7675.49     7439.17    153.09 o
   2   0  10    22287.67    19984.57    265.86 o
   3   0  10       23.29      108.36     44.10 o
   4   0  10     3663.09     3293.07    127.89 o
   5   0  10      283.36      263.34     58.59 o
   6   0  10     2177.45     2205.67    117.18 o
   7   0  10      685.76      529.84     71.19 o
   8   0  10    11342.70     7694.32    229.32 o
   9   0  10      477.08      349.03     61.11 o
  10   0  10     3448.30     2440.66    143.64 o
  11   0  10     4387.36     3688.08    182.70 o
  12   0  10     1822.37     1599.60    130.41 o
 -17   1  10      337.36      442.79     53.37 o
 -16   1  10      136.63      105.84     38.76 o
 -15   1  10     2509.18     2579.34    166.95 o
 -14   1  10     2096.54     1947.27    100.17 o
 -13   1  10     4458.89     4379.19    356.59 o
 -12   1  10     2223.78     2177.78     82.04 o
 -11   1  10    11617.85     9956.35    162.32 o
 -10   1  10    33082.82    26605.76   1227.89 o
  -9   1  10    10727.05    10311.25    439.75 o
  -8   1  10    66839.61    67663.98   8254.71 o
  -7   1  10     5236.31     5562.81    309.72 o
  -6   1  10    52324.66    56103.43   3251.68 o
  -5   1  10     8491.74     9977.85    777.16 o
  -4   1  10    14774.76    15144.06    945.73 o
  -3   1  10    16167.15    16964.52    873.65 o
  -2   1  10    12534.15    12585.66    392.60 o
  -1   1  10     7019.67     6374.35    283.50 o
   0   1  10     7803.58     6200.51     93.32 o
   1   1  10     8137.40     7981.70    264.60 o
   2   1  10     6478.01     6599.84    333.91 o
   3   1  10    28409.00    32221.21   5852.32 o
   4   1  10      191.10      202.89     39.95 o
   5   1  10    14529.72    12626.42    191.21 o
   6   1  10     1656.66     1546.68     71.82 o
   7   1  10    14539.03    11946.17   1516.12 o
   8   1  10     5656.01     5204.71   1362.93 o
   9   1  10      455.95      495.57     95.72 o
  10   1  10     1222.44     1418.45    286.07 o
  11   1  10     2076.88     2403.73    641.11 o
  12   1  10     2173.52     2715.91    665.69 o
 -17   2  10       63.32       51.66     50.40 o
 -16   2  10     5300.03     5807.31    926.75 o
 -15   2  10      960.72      878.26     63.48 o
 -14   2  10     9185.98     9431.85    581.81 o
 -13   2  10     2786.06     3210.47    542.75 o
 -12   2  10     2469.89     2369.97     96.39 o
 -11   2  10     6090.85     4748.26    197.51 o
 -10   2  10     5796.08     5454.26    292.32 o
  -9   2  10    10508.34    10007.90   1891.61 o
  -8   2  10      141.50      207.01     33.86 o
  -7   2  10    12671.03    13658.37   1406.04 o
  -6   2  10      228.19      323.50     25.94 o
  -5   2  10    34817.54    38493.65   1978.82 o
  -4   2  10     1240.80     1314.81     33.40 o
  -3   2  10    28536.87    27532.55   1180.87 o
  -2   2  10    45773.78    45849.90   2056.42 o
  -1   2  10    10169.04     9422.68    491.13 o
   0   2  10    18964.77    16192.90    899.34 o
   1   2  10     6553.42     6039.91    920.76 o
   2   2  10    35390.87    27893.50   6438.71 o
   3   2  10       24.60       64.30     29.54 o
   4   2  10    11685.58    13471.27   2615.83 o
   5   2  10        5.36       23.04     25.08 o
   6   2  10    10446.79     8410.59   1363.66 o
   7   2  10       32.04       59.18     43.95 o
   8   2  10     5163.19     4406.47   1135.73 o
   9   2  10      678.98      588.18    146.65 o
  10   2  10     3924.38     3833.34    768.69 o
  11   2  10     1323.19     1537.77    214.85 o
  12   2  10     1282.48     1448.58    327.33 o
 -17   3  10     2245.69     1920.27    141.75 o
 -16   3  10      462.45      430.93     72.45 o
 -15   3  10     4039.95     3034.76    163.17 o
 -14   3  10     1134.53      997.31     95.76 o
 -13   3  10     2502.14     2455.07    429.35 o
 -12   3  10     4928.10     5367.24    918.24 o
 -11   3  10     9014.09     7233.61    508.42 o
 -10   3  10     6539.02     5539.67    672.85 o
  -9   3  10     2452.68     2335.07    298.94 o
  -8   3  10    20251.74    20332.27   2658.37 o
  -7   3  10      910.31      986.35     75.38 o
  -6   3  10     5838.49     6681.47    468.04 o
  -5   3  10      577.76      493.62     25.70 o
  -4   3  10    12358.69    12492.80    855.40 o
  -3   3  10     4763.78     4289.93    181.65 o
  -2   3  10     4353.81     4152.35    229.59 o
  -1   3  10     5171.60     4926.83    137.99 o
   0   3  10     7445.37     7055.07    118.85 o
   1   3  10    20699.27    19358.56   1375.63 o
   2   3  10     6858.19     7549.91   1124.52 o
   3   3  10    19480.53    20531.81   3413.99 o
   4   3  10       29.56       50.13     26.87 o
   5   3  10    17941.43    22803.85   8933.55 o
   6   3  10      498.24      616.33    121.94 o
   7   3  10     6275.72     4940.45   1294.56 o
   8   3  10     1797.71     1466.79    325.53 o
   9   3  10      509.57      511.04    106.05 o
  10   3  10      490.36      457.28    109.27 o
  11   3  10      362.42      339.02     75.60 o
  12   3  10      407.35      439.06     71.41 o
 -16   4  10     2923.29     2505.55    158.76 o
 -15   4  10      416.07      274.68     64.89 o
 -14   4  10     1943.07     1493.76    115.29 o
 -13   4  10     3305.65     2554.69    143.64 o
 -12   4  10     1543.00     1265.69    100.80 o
 -11   4  10      796.96      555.04     68.67 o
 -10   4  10     1368.56     1165.24    183.96 o
  -9   4  10     4969.91     5437.01    609.86 o
  -8   4  10       77.37      116.45     25.29 o
  -7   4  10     4088.18     4641.20    629.64 o
  -6   4  10      425.18      392.65     44.65 o
  -5   4  10     4575.29     4769.76    335.93 o
  -4   4  10     2242.88     2295.98    297.68 o
  -3   4  10     9855.72    10012.99    496.07 o
  -2   4  10     5145.41     5323.96    268.42 o
  -1   4  10     3555.41     3240.53    180.07 o
   0   4  10    10475.99     9252.03    105.45 o
   1   4  10     4778.50     5002.15     80.45 o
   2   4  10    14722.74    15550.88   2008.03 o
   3   4  10      291.58      362.33     82.69 o
   4   4  10     9800.64    10250.99   2041.23 o
   5   4  10      194.70      194.13     34.12 o
   6   4  10     6993.39     8259.95   1787.95 o
   7   4  10     1879.37     1988.63    472.04 o
   8   4  10      814.48      677.69    192.40 o
   9   4  10      647.00      539.24    130.66 o
  10   4  10      584.08      533.31    116.49 o
  11   4  10      487.90      430.09     63.21 o
 -16   5  10      131.39      202.86     67.41 o
 -15   5  10     1132.26      946.91    102.69 o
 -14   5  10      920.27      746.56     88.20 o
 -13   5  10      123.06      108.36     51.66 o
 -12   5  10     2502.62     1884.36    123.48 o
 -11   5  10      497.77      394.39     63.00 o
 -10   5  10     2767.87     1890.03    114.66 o
  -9   5  10      138.67      146.64     37.23 o
  -8   5  10     4351.65     4525.42   1244.27 o
  -7   5  10       44.52       24.16     19.86 o
  -6   5  10     1401.08     1496.73    129.76 o
  -5   5  10       80.73       62.87     26.76 o
  -4   5  10     8651.01     8658.61   1374.38 o
  -3   5  10      221.66      192.85     29.09 o
  -2   5  10     5497.42     5315.87    346.77 o
  -1   5  10      960.55      950.28    107.10 o
   0   5  10     2967.53     2554.10    235.94 o
   1   5  10     5556.46     5569.82    691.22 o
   2   5  10     1281.13     1273.63    111.16 o
   3   5  10     3454.12     3169.62    635.72 o
   4   5  10       92.57       63.65     33.57 o
   5   5  10     2943.20     3119.94    981.58 o
   6   5  10      481.60      491.49    106.48 o
   7   5  10     1115.49     1360.81    251.70 o
   8   5  10      422.84      496.35     75.29 o
   9   5  10      373.79      311.39     41.78 o
  10   5  10      372.44      433.13     90.80 o
 -15   6  10      174.42      148.68     63.63 o
 -14   6  10        5.39      -24.57     47.25 o
 -13   6  10       40.63       53.55     46.62 o
 -12   6  10       48.73       10.08     45.36 o
 -11   6  10      601.03      419.59     65.52 o
 -10   6  10      159.26      198.98     64.89 o
  -9   6  10     2479.44     2657.46    836.97 o
  -8   6  10       78.43      107.31     37.23 o
  -7   6  10     1744.86     1671.10    175.89 o
  -6   6  10       53.52       39.97     24.70 o
  -5   6  10     1622.26     1674.67    118.94 o
  -4   6  10      108.48      124.12     33.12 o
  -3   6  10     1334.13     1551.87    157.22 o
  -2   6  10      626.40      604.52     42.03 o
  -1   6  10      607.73      666.92     48.03 o
   0   6  10       74.78       96.01     30.71 o
   1   6  10     1357.77     1308.39    138.96 o
   2   6  10       47.67       48.96     27.56 o
   3   6  10      203.82      241.56     49.22 o
   4   6  10      468.60      505.34    160.09 o
   5   6  10      127.71      114.79     33.66 o
   6   6  10      565.89      638.11    187.53 o
   7   6  10     1901.14     2135.77    431.85 o
   8   6  10        9.08       23.81     27.82 o
   9   6  10      548.77      597.62     51.86 o
 -13   7  10        4.40      -18.90     51.03 o
 -12   7  10        1.97      -28.98     51.03 o
 -11   7  10      483.46      435.34     70.56 o
 -10   7  10       28.20       42.31     52.61 o
  -9   7  10      266.68      252.96     38.86 o
  -8   7  10      163.36      180.98     35.76 o
  -7   7  10       49.19        0.92     39.06 o
  -6   7  10        2.61        0.13     30.48 o
  -5   7  10       46.58       41.62     29.86 o
  -4   7  10      187.94      193.21     50.14 o
  -3   7  10        0.24      -31.94     30.74 o
  -2   7  10      540.73      648.66     49.47 o
  -1   7  10      714.77      728.50     77.17 o
   0   7  10      111.08      139.62     32.72 o
   1   7  10        1.60        9.45     27.21 o
   2   7  10      328.79      377.72     39.79 o
   3   7  10       74.59       53.61     29.31 o
   4   7  10       41.15       43.88     30.61 o
   5   7  10      163.09      189.53     38.03 o
   6   7  10       28.92       12.94     32.73 o
   7   7  10      106.14       95.20     35.47 o
   8   7  10       64.43       43.63     36.07 o
 -12   8  10      154.82      262.71     79.38 o
 -11   8  10      189.66      198.45     71.19 o
 -10   8  10       29.99      -11.47     42.53 o
  -9   8  10        5.79       45.61     44.34 o
  -8   8  10        4.34       -5.74     38.69 o
  -7   8  10       60.56       65.30     41.42 o
  -6   8  10      802.54      799.78     65.84 o
  -5   8  10      395.11      406.49     43.00 o
  -4   8  10      124.08      152.48     33.32 o
  -3   8  10     2021.12     2222.71    102.03 o
  -2   8  10       81.34       46.66     34.38 o
  -1   8  10      665.30      638.75     50.47 o
   0   8  10      631.01      630.54     67.39 o
   1   8  10      102.36      105.79     33.48 o
   2   8  10      635.34      597.56     96.30 o
   3   8  10      518.66      532.79    176.40 o
   4   8  10        3.74       26.81     32.07 o
   5   8  10       56.71       69.43     35.38 o
   6   8  10        9.31       52.11     35.38 o
   7   8  10        1.02       -8.30     32.01 o
 -10   9  10     1040.52     1465.20    250.74 o
  -9   9  10        8.15       55.58     49.92 o
  -8   9  10     2617.35     2907.71    273.74 o
  -7   9  10      108.58      143.61     40.89 o
  -6   9  10      841.75      975.54    125.56 o
  -5   9  10      129.59       99.40     31.56 o
  -4   9  10      953.16      925.73     49.82 o
  -3   9  10      144.64      190.82     41.81 o
  -2   9  10      299.01      355.62     46.54 o
  -1   9  10      164.78      181.36     41.54 o
   0   9  10     1046.85      994.03    103.38 o
   1   9  10      349.35      350.81     47.11 o
   2   9  10      623.19      707.24     66.91 o
   3   9  10      998.89     1051.28    119.04 o
   4   9  10        2.26       -3.54     33.01 o
  -6  10  10      167.27      228.95     47.30 o
  -5  10  10     1394.97     1645.21    121.08 o
  -4  10  10        4.30       -7.77     37.22 o
  -3  10  10     1946.24     2280.28    235.94 o
  -2  10  10      263.69      324.35     50.15 o
  -1  10  10     1040.59     1145.58     86.82 o
   0  10  10      453.48      529.70     53.68 o
 -17   1  11      119.26      170.90     44.00 o
 -16   1  11        9.64       -8.47     32.56 o
 -15   1  11      349.28      303.45     44.24 o
 -14   1  11      300.57      296.34     45.33 o
 -13   1  11      190.10      218.07     40.06 o
 -12   1  11     2168.42     2064.91     81.70 o
 -11   1  11      262.69      218.15     47.57 o
 -10   1  11     1850.62     1649.77     68.15 o
  -9   1  11     2526.65     2423.66    344.93 o
  -8   1  11     3312.95     3456.16    333.28 o
  -7   1  11        8.53       16.86     24.65 o
  -6   1  11       23.19       77.81     27.82 o
  -5   1  11      139.84      136.14     20.55 o
  -4   1  11     3947.30     4119.64    171.96 o
  -3   1  11     1294.17     1532.03    189.63 o
  -2   1  11     5139.30     5325.56    395.02 o
  -1   1  11      361.66      328.50     31.35 o
   0   1  11     5000.85     4811.92     86.65 o
   1   1  11      429.63      380.26     35.84 o
   2   1  11      315.99      234.24     33.58 o
   3   1  11      534.43      481.42     57.33 o
   4   1  11      213.67      171.89     36.52 o
   5   1  11      283.59      267.64     42.21 o
   6   1  11      141.83      117.51     34.80 o
   7   1  11      393.81      293.53     41.21 o
   8   1  11      310.34      205.45     39.65 o
   9   1  11      113.83      109.37     36.29 o
  10   1  11      224.98      190.09     41.57 o
  11   1  11        3.59       11.75     34.65 o
  12   1  11      118.03      178.94     45.75 o
 -17   2  11      139.16      131.67     55.44 o
 -16   2  11      419.68      565.95    177.35 o
 -15   2  11      575.07      641.92     56.57 o
 -14   2  11       55.85       50.49     32.81 o
 -13   2  11       35.77        7.27     28.95 o
 -12   2  11       28.96       41.27     28.96 o
 -11   2  11     2211.21     1797.04     92.30 o
 -10   2  11      511.07      496.74     42.32 o
  -9   2  11      188.63      212.30     73.71 o
  -8   2  11       47.13       26.28     25.14 o
  -7   2  11    10345.38     9532.67   1273.25 o
  -6   2  11     2326.33     2940.58    195.35 o
  -5   2  11     3587.56     3582.93    314.53 o
  -4   2  11     5373.46     5236.40    316.68 o
  -3   2  11     9589.44     9246.12    584.64 o
  -2   2  11     1104.22     1022.16     39.58 o
  -1   2  11     3964.87     4073.92    251.91 o
   0   2  11     8874.99     7294.47   1308.85 o
   1   2  11     2119.56     1597.61    289.80 o
   2   2  11     2426.87     2647.71    202.86 o
   3   2  11     2492.68     2712.58    547.59 o
   4   2  11     9226.86    10842.00   2379.07 o
   5   2  11      421.37      348.65     41.37 o
   6   2  11     2029.92     1573.82     74.33 o
   7   2  11     2000.03     1285.18     69.49 o
   8   2  11     1434.06      913.34    112.77 o
   9   2  11     2229.87     1580.67     83.30 o
  10   2  11        5.48       16.57     30.32 o
  11   2  11      577.94      669.79    196.78 o
 -17   3  11     1793.66     1983.90    144.90 o
 -16   3  11      119.09       97.02     49.77 o
 -15   3  11     3510.94     3274.80    170.10 o
 -14   3  11     1713.60     1862.52    252.32 o
 -13   3  11     4242.37     4127.28   1001.40 o
 -12   3  11     9859.65     7809.93    904.70 o
 -11   3  11      276.54      255.17     34.87 o
 -10   3  11     8377.81     8095.89   1544.79 o
  -9   3  11     1658.78     1447.44    420.22 o
  -8   3  11     3383.22     3127.00    409.19 o
  -7   3  11      135.93      149.86     24.26 o
  -6   3  11     1934.76     1837.38    164.00 o
  -5   3  11      541.00      736.01     81.11 o
  -4   3  11     1960.80     2050.94    157.46 o
  -3   3  11      283.48      361.87     47.87 o
  -2   3  11    27723.96    27300.18   1090.71 o
  -1   3  11     4597.44     4423.24     83.14 o
   0   3  11     5503.96     5432.08    126.64 o
   1   3  11    16078.75    14970.75   1455.95 o
   2   3  11      890.66      983.23    130.10 o
   3   3  11    12126.34    12019.54   2451.40 o
   4   3  11     1421.14     1683.71    503.03 o
   5   3  11     3355.97     3613.14    931.66 o
   6   3  11      886.60      682.77     86.63 o
   7   3  11      454.00      305.22     40.09 o
   8   3  11      119.97      112.82     35.91 o
   9   3  11      847.66      691.83    154.16 o
  10   3  11      523.89      549.37     69.50 o
  11   3  11      216.83      187.70     83.15 o
 -16   4  11     1456.03     1273.25    116.55 o
 -15   4  11     2864.33     2251.03    145.53 o
 -14   4  11      480.92      343.99     64.89 o
 -13   4  11      828.45      721.99     83.79 o
 -12   4  11     2517.22     2201.89    129.15 o
 -11   4  11     6755.63     6530.43    782.16 o
 -10   4  11     1853.72     1658.38    378.64 o
  -9   4  11     6061.63     5837.28   1329.01 o
  -8   4  11      766.39      821.07    147.49 o
  -7   4  11    17952.81    18015.00   2843.57 o
  -6   4  11     3554.09     4177.15    314.94 o
  -5   4  11    15400.34    16604.16   1894.00 o
  -4   4  11     9479.02    10001.58    797.53 o
  -3   4  11      412.66      413.16     36.86 o
  -2   4  11    11922.82    11670.13    551.32 o
  -1   4  11     2469.19     2492.68     58.51 o
   0   4  11    11918.24    11929.44    336.24 o
   1   4  11      224.21      230.26     85.37 o
   2   4  11     3511.41     3824.02    529.50 o
   3   4  11     1121.15     1240.70    259.92 o
   4   4  11    16819.10    19905.30   4056.46 o
   5   4  11      610.93      678.20    223.11 o
   6   4  11     7257.80     8350.55   3145.96 o
   7   4  11     1508.84     1205.77     71.69 o
   8   4  11     3822.64     2628.44    105.80 o
   9   4  11     2319.98     2110.40    426.30 o
  10   4  11      464.55      404.09     60.94 o
  11   4  11     1803.22     1830.26    426.05 o
 -15   5  11     2908.53     2675.66    162.54 o
 -14   5  11     1566.81      977.15     98.91 o
 -13   5  11     4621.58     3480.18    171.36 o
 -12   5  11     9258.57     6193.63    217.35 o
 -11   5  11      831.58      573.94     71.82 o
 -10   5  11    11558.77     8195.18    230.58 o
  -9   5  11       31.93       11.97     39.06 o
  -8   5  11     2097.13     2610.00    362.45 o
  -7   5  11      367.40      412.23     65.53 o
  -6   5  11     7305.88     7731.37   1514.97 o
  -5   5  11     1321.61     1384.03    244.74 o
  -4   5  11     2778.29     3152.72    418.72 o
  -3   5  11      331.82      310.57     42.32 o
  -2   5  11     9328.05    10046.09    780.03 o
  -1   5  11    21153.75    19353.06   1685.91 o
   0   5  11     2259.03     2166.66    226.49 o
   1   5  11    21047.71    21683.66   3366.96 o
   2   5  11      457.75      409.07     67.07 o
   3   5  11    14921.71    14334.83   3527.10 o
   4   5  11     2155.06     2439.59    639.61 o
   5   5  11     4226.93     4257.79   1490.49 o
   6   5  11     1175.70     1469.95    496.45 o
   7   5  11     2030.72     2469.66    855.04 o
   8   5  11      212.20      164.03     40.96 o
   9   5  11     1499.67     1412.39    162.88 o
  10   5  11      738.66      765.45    137.65 o
 -15   6  11     1550.05     1583.22    132.93 o
 -14   6  11      779.10      631.90     86.31 o
 -13   6  11      558.85      413.29     73.08 o
 -11   6  11     6084.93     3962.77    174.51 o
 -10   6  11     1893.61     1702.29    113.40 o
  -9   6  11    13422.15    14374.49   4074.28 o
  -8   6  11        2.22        3.56     33.53 o
  -7   6  11    18386.65    19700.60   3397.65 o
  -6   6  11     4227.71     4677.27    934.31 o
  -5   6  11    20001.09    18899.85   4158.39 o
  -4   6  11     9766.21    12089.17    312.80 o
  -3   6  11     1299.27     1546.49     72.47 o
  -2   6  11    12957.55    14379.73    201.92 o
  -1   6  11     3072.07     2973.66    239.09 o
   0   6  11     5473.82     5478.01    695.42 o
   1   6  11      314.40      312.18     53.09 o
   2   6  11     2211.88     2062.32    417.04 o
   3   6  11      964.24      974.70    202.86 o
   4   6  11     6450.38     6662.34   1597.50 o
   5   6  11      293.24      363.97     80.74 o
   6   6  11     2932.74     3683.50   1272.12 o
   7   6  11      843.71     1109.16    378.59 o
   8   6  11     2391.73     2749.73    548.33 o
   9   6  11     1492.96     1379.86    114.98 o
 -13   7  11     1350.78     1421.93    122.85 o
 -12   7  11     4493.07     3646.50    180.18 o
 -11   7  11       58.76       43.47     49.77 o
 -10   7  11     7035.70     5259.33    198.45 o
  -9   7  11      469.27      434.10     97.65 o
  -8   7  11     6175.60     6868.01    999.83 o
  -7   7  11      394.45      447.94     75.60 o
  -6   7  11    10593.06    11236.66   1650.31 o
  -5   7  11     3510.02     3902.64    235.13 o
  -4   7  11     5166.31     5607.51    382.87 o
  -3   7  11     3434.02     4301.07    119.23 o
  -2   7  11     7214.41     8718.12    503.09 o
  -1   7  11     8021.80     8167.84    335.69 o
   0   7  11     1346.04     1238.64    116.28 o
   1   7  11    10174.48     9907.72   1575.66 o
   2   7  11      829.34      704.53    127.30 o
   3   7  11     3209.06     3131.35    468.70 o
   4   7  11      200.98      230.63     37.73 o
   5   7  11     1215.86     1571.04    393.76 o
   6   7  11     1549.68     2068.85    437.29 o
   7   7  11      617.63      796.30    137.22 o
   8   7  11      190.24      326.36     73.95 o
 -12   8  11      391.03      422.11     77.49 o
 -11   8  11     2579.82     2642.89    156.24 o
  -9   8  11     5239.71     5740.66    214.83 o
  -8   8  11      321.65      311.49     86.31 o
  -7   8  11     5967.30     5962.47    881.07 o
  -6   8  11     1732.00     1854.73    304.30 o
  -5   8  11     5552.67     5437.37    142.33 o
  -4   8  11     4280.60     4992.28    282.26 o
  -3   8  11     2616.67     2925.57     95.94 o
  -2   8  11     3420.02     4198.17    247.44 o
  -1   8  11     1166.18     1172.78     99.56 o
   0   8  11     4464.59     4118.56    246.61 o
   1   8  11       28.40       63.75     31.46 o
   2   8  11     1856.62     1869.89    276.35 o
   3   8  11       12.76        5.24     30.53 o
   4   8  11     2782.61     3139.03    553.81 o
   5   8  11      414.07      543.42    142.64 o
   6   8  11      616.61      751.56    181.00 o
  -9   9  11        6.48       -4.94     42.46 o
  -8   9  11     2350.92     2446.67    182.07 o
  -7   9  11        7.95       31.70     37.88 o
  -6   9  11     2740.99     3093.94    377.48 o
  -5   9  11     1347.67     1415.72    137.34 o
  -4   9  11     1485.54     1544.82     82.85 o
  -3   9  11     1362.13     1449.29     83.39 o
  -2   9  11     1328.13     1537.89    110.18 o
  -1   9  11     2961.43     2967.09    254.01 o
   0   9  11      246.81      279.48     43.96 o
   1   9  11     3218.31     3581.19    199.97 o
   2   9  11       22.77       46.04     37.88 o
   3   9  11     1241.06     1386.59    235.20 o
   4   9  11       67.79       93.38     38.70 o
  -5  10  11      306.05      404.03     66.31 o
  -4  10  11      153.49      164.08     52.07 o
  -3  10  11      328.34      441.46     53.86 o
  -2  10  11      389.52      474.26     51.85 o
  -1  10  11      507.97      674.22     63.14 o
 -17   0  12      380.73      437.86     73.08 o
 -16   0  12     1320.89     1211.51    106.47 o
 -15   0  12      786.24      718.21     84.42 o
 -14   0  12     4531.41     4316.83    176.40 o
 -13   0  12     8323.81     7880.80    226.17 o
 -12   0  12     1016.39     1210.25     91.98 o
 -11   0  12    22218.91    16525.81    303.04 o
 -10   0  12      764.61      648.91     67.41 o
  -9   0  12    31288.16    33045.32    399.43 o
  -8   0  12    17194.27    17879.07    285.39 o
  -7   0  12    38646.30    38290.16    403.84 o
  -6   0  12    20691.00    22202.84    300.52 o
  -5   0  12     5318.91     5765.86    153.72 o
  -4   0  12    28078.47    32899.80   2541.15 o
  -3   0  12     9082.65     9515.68    130.41 o
  -2   0  12    30091.94    33557.52    275.31 o
  -1   0  12     4719.50     4501.43    112.77 o
   0   0  12    30812.29    30315.48    308.71 o
   1   0  12      399.04      307.45     50.40 o
   2   0  12    48958.27    44834.71    429.04 o
   3   0  12     1666.58     1856.64    100.17 o
   4   0  12    13032.16    12096.83    250.74 o
   5   0  12     4135.83     3300.00    141.12 o
   6   0  12     5842.21     3612.48    153.09 o
   7   0  12     7245.92     4598.45    179.55 o
   8   0  12      366.91      260.19     61.11 o
   9   0  12     1719.13     1271.99    107.73 o
  10   0  12      169.47      257.04     67.41 o
  11   0  12     1408.44     1608.42    131.67 o
 -17   1  12     2411.63     2572.62    199.71 o
 -16   1  12     2402.94     3079.19    380.84 o
 -15   1  12     3759.91     3682.22    670.96 o
 -14   1  12     7003.30     7044.98    890.84 o
 -13   1  12      148.37      141.63     36.53 o
 -12   1  12     9277.35     7642.96    190.58 o
 -11   1  12       29.99       78.08     32.13 o
 -10   1  12     7645.87     7262.69    138.07 o
  -9   1  12       38.94       19.22     27.97 o
  -8   1  12    28612.19    29198.73   1063.14 o
  -7   1  12     1180.85      881.99    135.77 o
  -6   1  12    49776.60    48449.38   1794.58 o
  -5   1  12    13330.36    15152.36   1256.26 o
  -4   1  12    46528.81    52547.21   1321.00 o
  -3   1  12    79337.45    87241.84   4078.97 o
  -2   1  12     6744.09     7484.34     95.22 o
  -1   1  12    39592.20    42766.19   1187.26 o
   0   1  12     1142.86     1082.91     49.63 o
   1   1  12    16671.41    16085.73    804.21 o
   2   1  12     1829.36     1997.79     70.37 o
   3   1  12     5804.94     5089.65    112.02 o
   4   1  12     3825.17     3465.36    320.99 o
   5   1  12     1066.25      878.35     51.41 o
   6   1  12      101.23       59.19     30.40 o
   7   1  12     7183.71     4941.29    132.73 o
   8   1  12     6182.88     4745.78    268.70 o
   9   1  12     1664.47     1117.52     73.06 o
  10   1  12     5897.66     4695.62    444.16 o
  11   1  12      118.21      128.70     41.40 o
 -17   2  12      520.58      652.85     96.71 o
 -16   2  12     1195.66     1331.10     78.79 o
 -15   2  12     2287.57     2358.75    330.44 o
 -14   2  12     4464.14     5004.83   1136.22 o
 -13   2  12     7028.91     6600.78    992.27 o
 -12   2  12      675.43      574.77     47.18 o
 -11   2  12    20299.27    17501.31   2156.21 o
 -10   2  12      660.38      587.51     97.02 o
  -9   2  12    20032.48    18278.19   3707.61 o
  -8   2  12     4311.28     3788.07     95.38 o
  -7   2  12    13633.59    13863.34   1497.85 o
  -6   2  12    13620.59    14289.69   1907.04 o
  -5   2  12     3773.19     4301.21    443.23 o
  -4   2  12     4221.87     4109.96    365.39 o
  -3   2  12     1730.96     1502.99    211.81 o
  -2   2  12    19936.30    22318.19   1530.30 o
  -1   2  12     1271.03      974.60    293.90 o
   0   2  12    15135.54    14282.55    635.68 o
   1   2  12      709.20      677.81     49.14 o
   2   2  12    30890.49    29502.70   1350.43 o
   3   2  12     4344.60     5045.55    897.31 o
   4   2  12    12810.28    15131.84   3460.29 o
   5   2  12     3102.51     2381.95    101.75 o
   6   2  12     5728.54     3757.69    112.67 o
   7   2  12     4732.05     2976.41    171.68 o
   8   2  12      717.23      486.48     52.31 o
   9   2  12     1791.45     1393.23     80.34 o
  10   2  12       76.62       67.67     34.74 o
  11   2  12      694.34      653.57     64.23 o
 -17   3  12     1679.51     1568.10    129.78 o
 -16   3  12     1463.88     1522.74    124.11 o
 -15   3  12     2037.13     1931.61    134.19 o
 -14   3  12     9583.75     9953.17   2661.48 o
 -13   3  12      277.64      280.01     42.31 o
 -12   3  12     8668.93     7552.59    401.95 o
 -11   3  12      190.58      235.64     43.16 o
 -10   3  12     7835.64     8522.04   1813.17 o
  -9   3  12      167.18      105.20     29.31 o
  -8   3  12     7564.27     6748.46   1064.09 o
  -7   3  12     1695.20     1620.50    248.22 o
  -6   3  12     7989.25     9654.54    709.87 o
  -5   3  12     2514.72     2787.23    180.49 o
  -4   3  12    19986.31    19919.95   2605.72 o
  -3   3  12    13599.25    13977.84   1108.12 o
  -2   3  12      545.86      468.09     56.58 o
  -1   3  12    14017.20    13768.70    264.28 o
   0   3  12      645.77      733.82     37.09 o
   1   3  12    17849.10    15942.60   2646.99 o
   2   3  12     3555.50     3087.96    379.58 o
   3   3  12     5803.68     5597.40   1740.60 o
   4   3  12     2120.22     2380.06    669.83 o
   5   3  12     6413.14     8007.23   2482.79 o
   6   3  12     2261.34     1412.48     73.28 o
   7   3  12     4171.02     2513.37    149.94 o
   8   3  12     3457.46     2223.75    200.97 o
   9   3  12     1218.59      977.09    100.49 o
  10   3  12     2194.92     1675.06     92.65 o
  11   3  12        6.18      -22.04     32.29 o
 -16   4  12      867.22      564.49     83.16 o
 -15   4  12     1498.68      974.00    100.80 o
 -14   4  12      498.89      362.26     67.41 o
 -13   4  12     6122.23     4256.35    183.96 o
 -12   4  12       77.18       88.20     47.25 o
 -11   4  12     3284.73     2951.93    556.30 o
 -10   4  12      910.10     1005.78    193.10 o
  -9   4  12     7766.52     7155.63   1820.42 o
  -8   4  12      503.73      418.65     60.17 o
  -7   4  12      855.89     1021.96    174.61 o
  -6   4  12     3342.27     4134.76    657.24 o
  -5   4  12     2210.81     2466.16    221.33 o
  -4   4  12     1046.48     1074.62    100.34 o
  -3   4  12      688.59      651.13     35.22 o
  -2   4  12     6779.67     6647.12    393.99 o
  -1   4  12      256.78      267.04     33.54 o
   0   4  12     3926.39     3872.87    136.36 o
   1   4  12      737.51      683.63     49.89 o
   2   4  12     9601.25     9850.24   2242.73 o
   3   4  12     2662.89     2976.48    540.74 o
   4   4  12     4308.59     5138.81   1188.95 o
   5   4  12      518.74      566.04    213.01 o
   6   4  12     1520.78     1822.31    679.59 o
   7   4  12     2171.31     1484.35    157.19 o
   8   4  12      572.86      398.64     48.95 o
   9   4  12     1067.54      787.79     66.13 o
  10   4  12       56.20       40.42     33.14 o
 -15   5  12      421.66      350.92     69.93 o
 -14   5  12      952.96      708.13     87.57 o
 -13   5  12       77.95       81.27     49.77 o
 -12   5  12     1032.46      836.65     88.20 o
 -11   5  12      615.10      468.73     66.78 o
 -10   5  12     1331.85      930.53     87.57 o
  -9   5  12     1678.44     1345.07     96.39 o
  -8   5  12      813.33      806.01    194.04 o
  -7   5  12     2569.74     2875.51    509.30 o
  -6   5  12       56.07       89.78     27.62 o
  -5   5  12     1744.99     1963.58    473.14 o
  -4   5  12      974.01      990.62    123.04 o
  -3   5  12      387.72      352.71     40.22 o
  -2   5  12      123.75       94.57     34.67 o
  -1   5  12      859.50      893.44     55.46 o
   0   5  12     3163.61     2810.98    328.55 o
   1   5  12     2174.49     2144.70    282.92 o
   2   5  12        3.06       -4.61     25.16 o
   3   5  12     1853.54     2033.08    511.72 o
   4   5  12       23.21       41.81     27.37 o
   5   5  12      872.45     1115.89    377.06 o
   6   5  12     1030.95     1067.09    361.25 o
   7   5  12      122.55      119.91     39.42 o
   8   5  12      933.39      852.58    105.84 o
   9   5  12       34.35       38.43     36.53 o
 -14   6  12        0.61      -42.84     43.47 o
 -13   6  12      354.40      282.87     67.41 o
 -12   6  12      855.54      609.85     80.01 o
 -11   6  12        6.51      -15.12     41.58 o
 -10   6  12      139.89      106.47     50.40 o
  -9   6  12      110.45       42.84     47.25 o
  -8   6  12      216.53      238.58    127.89 o
  -7   6  12      245.20      288.22    104.27 o
  -6   6  12       33.28       27.80     26.83 o
  -5   6  12     2290.47     2193.37    657.42 o
  -4   6  12     1172.39     1604.60     74.33 o
  -3   6  12      604.13      726.90     58.03 o
  -2   6  12     1303.32     1320.89    119.39 o
  -1   6  12      273.26      256.19     63.63 o
   0   6  12      284.41      307.29     71.54 o
   1   6  12       33.22       18.34     27.37 o
   2   6  12      341.31      260.20     45.44 o
   3   6  12        1.51       -0.32     28.11 o
   4   6  12       28.71       11.82     29.53 o
   5   6  12       47.76       34.68     30.50 o
   6   6  12       44.57       49.61     38.87 o
   7   6  12       26.68       16.55     32.98 o
   8   6  12       20.11        6.04     34.87 o
 -13   7  12      100.26      147.42     64.89 o
 -12   7  12        4.53       52.29     49.14 o
 -11   7  12       37.70       91.35     51.03 o
 -10   7  12       18.69       26.46     47.88 o
  -9   7  12      627.56      493.30     71.82 o
  -8   7  12        3.77        0.63     36.29 o
  -7   7  12      192.51      384.31     80.01 o
  -6   7  12      238.24      265.23     67.41 o
  -5   7  12      326.39      480.70     83.16 o
  -4   7  12     1734.62     2276.63     91.86 o
  -3   7  12      172.10      192.10     49.04 o
  -2   7  12       66.82       45.26     34.23 o
  -1   7  12      335.16      368.22     40.27 o
   0   7  12       22.04       15.65     27.02 o
   1   7  12        4.92       16.25     29.63 o
   2   7  12       85.20       97.38     32.32 o
   3   7  12       56.02       68.22     31.22 o
   4   7  12       53.59       49.59     30.45 o
   5   7  12        0.61       40.40     41.75 o
   6   7  12       37.16       36.48     35.19 o
   7   7  12      107.38      132.62     41.75 o
  -8   8  12      884.79     1106.93    107.10 o
  -7   8  12      170.72      296.11     74.34 o
  -6   8  12      743.01      987.86     99.54 o
  -5   8  12        4.69      -18.27     52.29 o
  -4   8  12       43.05      126.00     65.52 o
  -3   8  12        3.12       21.57     34.27 o
  -2   8  12       51.72       30.84     32.69 o
  -1   8  12      691.82      659.24     89.48 o
   0   8  12       12.81       -6.41     30.52 o
   1   8  12      661.06      709.69     73.43 o
   2   8  12      887.42      890.76    176.99 o
   3   8  12       20.76       -1.82     31.96 o
   4   8  12      430.22      527.49    123.88 o
   5   8  12       63.76       72.36     36.97 o
  -8   9  12      329.05      362.89     88.20 o
  -7   9  12      148.43      206.64     74.34 o
  -6   9  12      203.72      281.83     60.64 o
  -5   9  12      258.16      381.60     58.30 o
  -4   9  12     1553.12     1796.55    148.37 o
  -3   9  12     1062.62     1182.30     98.66 o
  -2   9  12       98.51       59.01     35.80 o
  -1   9  12      850.68      892.02     59.22 o
   0   9  12      118.93      134.23     40.25 o
   1   9  12      134.55      140.33     40.52 o
   2   9  12        8.13       -0.94     34.68 o
   3   9  12      185.80      246.35     61.78 o
 -17   1  13      207.87      335.80     76.23 o
 -16   1  13      250.76      297.65     48.44 o
 -15   1  13      114.44      114.61     39.87 o
 -14   1  13      352.86      433.81     47.88 o
 -13   1  13      217.02      249.61     41.37 o
 -12   1  13      839.17      691.28     51.73 o
 -11   1  13      682.95      595.34     48.83 o
 -10   1  13      936.43      912.03     80.33 o
  -9   1  13     2304.82     2129.23    194.67 o
  -8   1  13     1267.16     1475.68    143.01 o
  -7   1  13     4944.44     4551.20    104.47 o
  -6   1  13       41.37       55.13     29.40 o
  -5   1  13     6677.21     7034.16    546.85 o
  -4   1  13       83.74       77.04     21.66 o
  -3   1  13     1545.22     1778.41    120.16 o
  -2   1  13        0.91        4.66     23.05 o
  -1   1  13     1698.36     1968.19     59.82 o
   0   1  13     2759.93     2801.68     74.84 o
   1   1  13      569.64      594.89     44.73 o
   2   1  13      318.24      242.33     37.74 o
   3   1  13     3072.91     2636.27    129.78 o
   4   1  13      273.56      201.27     36.08 o
   5   1  13     2487.52     2014.42    174.20 o
   6   1  13      246.19      165.95     49.77 o
   7   1  13       22.90       16.45     29.61 o
   8   1  13      692.89      511.89     51.90 o
   9   1  13        1.81       -1.58     28.51 o
  10   1  13      160.22      168.11     42.31 o
  11   1  13      257.25      245.70     49.35 o
 -17   2  13       16.57       -6.91     36.01 o
 -16   2  13     2015.48     2322.65    307.76 o
 -15   2  13     2344.08     2498.79    473.77 o
 -14   2  13        6.44       17.68     31.35 o
 -13   2  13     1523.89     1496.09    218.61 o
 -12   2  13       63.07       52.93     28.02 o
 -11   2  13     3517.32     3287.87    523.22 o
 -10   2  13     5352.26     5142.63   1025.97 o
  -9   2  13       84.31       80.00     29.05 o
  -8   2  13      679.10      629.80     45.72 o
  -7   2  13     1271.51     1310.62     82.53 o
  -6   2  13     3010.17     2685.39    267.75 o
  -5   2  13     3435.82     3878.42    388.03 o
  -4   2  13      854.22      943.18     54.93 o
  -3   2  13     2688.55     2869.29    125.38 o
  -2   2  13     8771.93     8859.25    261.06 o
  -1   2  13     2744.06     2745.92    189.63 o
   0   2  13     8222.67     7478.69    454.24 o
   1   2  13     1061.81      995.20     56.07 o
   2   2  13     1953.37     1848.96    219.24 o
   3   2  13      307.47      389.27    110.57 o
   4   2  13     1249.77      889.99    110.88 o
   5   2  13     1402.83     1136.98    147.42 o
   6   2  13      163.33      132.15     34.06 o
   7   2  13      623.84      416.67     47.25 o
   8   2  13      102.49       56.16     33.08 o
   9   2  13      761.55      555.64     56.13 o
  10   2  13       76.30       72.34     37.10 o
 -17   3  13      449.65      383.05     74.34 o
 -16   3  13     1944.01     2164.72    146.79 o
 -15   3  13        8.95       12.60     44.73 o
 -14   3  13     2512.27     2207.99    574.57 o
 -13   3  13      680.23      763.18    130.73 o
 -12   3  13     5797.83     4999.36    803.58 o
 -11   3  13      306.54      255.33     40.92 o
 -10   3  13     9848.25     9636.97   2545.24 o
  -9   3  13     2892.81     2744.11    577.40 o
  -8   3  13     6087.56     5637.17   1036.37 o
  -7   3  13     6586.27     6580.39   1219.39 o
  -6   3  13     2729.40     2773.56    536.14 o
  -5   3  13    16021.32    18530.52   2483.13 o
  -4   3  13     2259.27     2312.69    122.19 o
  -3   3  13     1664.67     1674.84    190.58 o
  -2   3  13      134.70      157.94     25.11 o
  -1   3  13     3943.48     3676.32    274.96 o
   0   3  13        0.71       -9.89     21.18 o
   1   3  13     1502.40     1486.47    418.01 o
   2   3  13      221.20      227.17     81.27 o
   3   3  13    10165.38    10624.03   2569.89 o
   4   3  13      532.21      638.51    145.00 o
   5   3  13     5351.74     3745.56    378.01 o
   6   3  13     5464.07     3552.75    114.92 o
   7   3  13      472.26      365.67     45.43 o
   8   3  13     2839.64     1829.46     91.09 o
   9   3  13       15.09        3.15     28.70 o
  10   3  13     1540.12     1416.00    119.07 o
 -16   4  13     1625.14     1559.28    129.78 o
 -15   4  13     5548.54     5436.99    224.91 o
 -14   4  13      223.86      199.71     57.96 o
 -13   4  13     8254.26     5258.07    205.38 o
 -12   4  13      650.66      602.86    105.21 o
 -11   4  13    10126.32     9989.05   2428.38 o
 -10   4  13     2305.05     2252.41    467.15 o
  -9   4  13     3440.78     2960.01    984.39 o
  -8   4  13     1447.95     1251.49    252.00 o
  -7   4  13     5014.02     5230.29   1331.84 o
  -6   4  13     1502.99     1624.77    233.00 o
  -5   4  13     7221.86     7862.51   1807.19 o
  -4   4  13     7342.60     7856.29    762.66 o
  -3   4  13     2179.19     2366.15     69.24 o
  -2   4  13    10326.13     9755.38    685.67 o
  -1   4  13      299.19      237.64     28.44 o
   0   4  13    19913.78    19095.73    696.02 o
   1   4  13     4545.74     3832.23    425.89 o
   2   4  13     3781.36     4343.90    795.48 o
   3   4  13     3749.67     4283.35    921.54 o
   4   4  13     3198.73     3741.60   1018.07 o
   5   4  13     3038.64     3620.13   1254.80 o
   6   4  13     1054.57      824.54     62.79 o
   7   4  13     1881.74     1191.95     74.57 o
   8   4  13      925.67      622.81     59.26 o
   9   4  13     1265.86     1112.08     78.72 o
 -15   5  13       11.91        1.89     47.25 o
 -14   5  13     1796.51     1643.07    127.89 o
 -13   5  13      343.58      279.72     65.52 o
 -12   5  13     4703.83     3386.31    165.06 o
 -11   5  13      465.05      386.83     65.52 o
 -10   5  13    11745.63     8267.00    237.51 o
  -9   5  13      469.76      445.90     61.74 o
  -8   5  13     7230.12     6115.56   1250.57 o
  -7   5  13     2029.40     1787.06    523.54 o
  -6   5  13     8231.31     9947.00   1626.82 o
  -5   5  13    16887.55    18216.50   4518.12 o
  -4   5  13       52.15       61.95     40.14 o
  -3   5  13     2631.77     2853.87    136.49 o
  -2   5  13      155.57      135.99     36.05 o
  -1   5  13     9657.28     9909.11   1294.99 o
   0   5  13     2969.12     2710.93     89.63 o
   1   5  13     3109.87     3102.16    495.38 o
   2   5  13      104.72      120.02     30.26 o
   3   5  13     5587.97     5896.89   1373.58 o
   4   5  13     4843.67     5496.06   1417.20 o
   5   5  13     4399.39     5198.43   1707.59 o
   6   5  13     4619.88     5802.99   2071.35 o
   7   5  13      344.17      251.13     47.27 o
   8   5  13     2945.66     2640.65    114.70 o
   9   5  13      110.52      109.47     42.50 o
 -14   6  13      179.10      148.05     59.85 o
 -13   6  13     3851.72     3024.05    166.32 o
 -12   6  13      285.40      199.08     60.48 o
 -11   6  13     4451.29     3506.01    166.32 o
 -10   6  13     1569.80     1229.78    100.17 o
  -9   6  13     3366.34     2796.62    140.49 o
  -8   6  13     1558.57     1226.00     94.50 o
  -7   6  13     6141.87     6431.97   1782.93 o
  -6   6  13     4601.45     5792.71    855.39 o
  -5   6  13     5752.07     7153.14    204.12 o
  -4   6  13    11467.88    16220.88    303.67 o
  -3   6  13     1227.96     1524.37     73.31 o
  -2   6  13    11648.26    12387.33    777.75 o
  -1   6  13      672.92      570.34     51.67 o
   0   6  13    13555.22    13739.75   2020.24 o
   1   6  13     3415.39     3155.67    599.02 o
   2   6  13     3107.18     2757.90    473.19 o
   3   6  13     1163.83     1371.13    279.22 o
   4   6  13     1513.02     1601.05    357.18 o
   5   6  13     1165.27     1430.69    492.54 o
   6   6  13      594.04      738.51    285.59 o
   7   6  13      902.02     1220.20    419.17 o
   8   6  13      283.58      231.96     49.30 o
 -13   7  13      170.68      188.37     65.52 o
 -12   7  13     1017.27      749.08     89.46 o
 -11   7  13       77.11       31.50     49.14 o
 -10   7  13     3578.75     3124.85    156.87 o
  -9   7  13      831.54      595.36     75.60 o
  -7   7  13     2242.43     3128.00    151.20 o
  -6   7  13     3927.65     4612.31    177.03 o
  -5   7  13     9263.66    12924.67    292.32 o
  -4   7  13      574.53      934.94     99.54 o
  -3   7  13    10707.26    13176.39    202.77 o
  -2   7  13        4.55      -14.97     40.23 o
  -1   7  13     8162.16     8247.35    544.80 o
   0   7  13      372.36      404.79     70.76 o
   1   7  13     4887.97     4564.96    630.04 o
   2   7  13      661.32      588.02    107.12 o
   3   7  13     2793.65     2858.43    629.78 o
   4   7  13      664.46      773.29    131.18 o
   5   7  13     1510.04     2062.52    714.82 o
   6   7  13     1707.09     2471.13    648.53 o
  -7   8  13     3842.82     5479.20    209.79 o
  -6   8  13     4106.74     4631.84    191.52 o
  -5   8  13     1962.48     2380.81    143.01 o
  -4   8  13     4976.24     5818.78    214.20 o
  -3   8  13      548.51      843.88    289.80 o
  -2   8  13     5297.21     6062.97    481.33 o
  -1   8  13      351.73      335.17     44.02 o
   0   8  13     5286.68     5711.99    312.66 o
   1   8  13      560.37      573.75     70.94 o
   2   8  13     1351.57     1506.44    260.48 o
   3   8  13      295.57      378.31     52.04 o
   4   8  13     1184.71     1487.26    315.80 o
  -8   9  13     1121.41     1511.40    129.15 o
  -7   9  13      333.88      321.31     85.05 o
  -6   9  13      967.06     1345.87     88.83 o
  -5   9  13     1700.42     2138.88    104.59 o
  -4   9  13      486.27      558.53     63.26 o
  -3   9  13     1605.73     1877.05     99.30 o
  -2   9  13       14.92       39.24     37.89 o
  -1   9  13     2776.54     3118.64    262.52 o
   0   9  13        6.11        0.10     37.07 o
   1   9  13     1377.25     1661.66    142.18 o
   2   9  13      654.70      774.28     88.80 o
 -17   0  14     6913.91     7184.01    255.15 o
 -16   0  14        8.57       36.54     52.92 o
 -15   0  14     2522.00     2584.30    146.79 o
 -14   0  14     1138.74     1093.07     96.39 o
 -13   0  14     7497.98     6387.68    210.42 o
 -12   0  14       83.31       39.69     40.32 o
 -11   0  14     1249.79     1244.90     91.98 o
 -10   0  14     1025.33     1163.63     89.46 o
  -9   0  14    20952.05    24878.49    364.15 o
  -8   0  14    14753.26    13761.95    263.97 o
  -7   0  14    14310.64    13163.44    252.63 o
  -6   0  14    30997.36    29133.58    367.93 o
  -5   0  14     7662.60     7906.00    192.15 o
  -4   0  14    78530.03    87257.74    625.60 o
  -3   0  14       58.31      119.70     37.17 o
  -2   0  14    40751.33    47341.52    363.52 o
  -1   0  14    12271.00    12556.74    202.86 o
   0   0  14    15993.92    15837.21    243.18 o
   1   0  14      621.91      571.42     62.37 o
   2   0  14     9419.65     8733.84    205.38 o
   3   0  14     8456.75     6608.81    188.37 o
   4   0  14     2604.20     1975.08    112.14 o
   5   0  14     1576.59     1097.48     89.46 o
   6   0  14     1664.35     1300.97    101.43 o
   7   0  14     5887.34     3832.99    173.25 o
   8   0  14       25.43       23.94     42.84 o
   9   0  14     3610.70     3410.25    178.29 o
  10   0  14      752.39      676.00     91.98 o
 -17   1  14      951.68     1015.44     73.68 o
 -16   1  14     2121.09     2434.64    308.08 o
 -15   1  14      487.74      608.28     57.14 o
 -14   1  14     9346.96     9316.91   1071.65 o
 -13   1  14       16.32        7.03     28.70 o
 -12   1  14     8140.90     6839.80    299.88 o
 -11   1  14     3168.59     2667.40    241.29 o
 -10   1  14     6535.88     7021.92    937.14 o
  -9   1  14    10582.43    11093.99    233.42 o
  -8   1  14     8332.92     8108.64    575.20 o
  -7   1  14    13087.23    11652.59    615.84 o
  -6   1  14      112.07      248.99     36.90 o
  -5   1  14    16146.87    16883.58   1315.15 o
  -4   1  14     6311.08     6623.93    173.88 o
  -3   1  14    26292.16    31831.45   3009.56 o
  -2   1  14       73.40      110.88     28.29 o
  -1   1  14    49210.75    55544.63   3830.46 o
   0   1  14     3512.59     3551.53     96.08 o
   1   1  14    18473.46    17303.74    312.49 o
   2   1  14     8922.19     8187.21    271.85 o
   3   1  14     8079.45     6887.03    515.66 o
   4   1  14    11093.34     9826.85   1403.66 o
   5   1  14      682.49      651.59     83.79 o
   6   1  14     2264.88     1780.39    208.53 o
   7   1  14       82.34       76.41     32.84 o
   8   1  14     2046.04     1787.06     90.31 o
   9   1  14       12.10       -0.68     32.18 o
  10   1  14      612.35      610.42     61.80 o
 -17   2  14     3981.40     4759.66    250.11 o
 -16   2  14       58.63       62.92     37.82 o
 -15   2  14     5998.26     6444.38    219.24 o
 -14   2  14      358.08      292.03     45.99 o
 -13   2  14     4872.55     4058.50    418.96 o
 -12   2  14     1343.74     1282.18    155.61 o
 -11   2  14     8546.76     7560.70   1049.60 o
 -10   2  14      911.95      814.31     64.89 o
  -9   2  14    15106.47    13209.04   1331.21 o
  -8   2  14     7300.95     7164.11    533.30 o
  -7   2  14     9510.49     8818.37   1048.65 o
  -6   2  14    16720.23    15776.04   1645.59 o
  -5   2  14     3928.00     4068.72    703.09 o
  -4   2  14    20006.02    20618.29   3313.86 o
  -3   2  14      449.04      476.84     31.91 o
  -2   2  14    16053.53    16666.30   1045.11 o
  -1   2  14     5250.20     5008.58    462.43 o
   0   2  14     2530.45     2406.96    145.22 o
   1   2  14     2598.96     2476.18    282.87 o
   2   2  14     5131.31     5194.18    999.83 o
   3   2  14     6328.75     7452.32   1905.77 o
   4   2  14     1350.45     1216.27    206.64 o
   5   2  14     5387.92     3837.05    417.70 o
   6   2  14     1029.46      958.93    117.50 o
   7   2  14     6598.50     4854.86    307.76 o
   8   2  14       33.30       38.37     30.51 o
   9   2  14     4625.45     4187.57    195.30 o
  10   2  14      414.71      366.89     54.71 o
 -17   3  14      201.27      208.53     69.30 o
 -16   3  14     1901.06     1686.54    131.67 o
 -15   3  14      224.33      181.60     41.76 o
 -14   3  14     6827.98     6769.49   1202.69 o
 -13   3  14      215.20      120.99     33.85 o
 -12   3  14     8879.67     8263.46   1371.85 o
 -11   3  14     3602.94     3307.41   1027.86 o
 -10   3  14     9382.88     8336.46   1765.92 o
  -9   3  14     2856.48     2258.77    246.96 o
  -8   3  14     5282.07     4688.13   1027.86 o
  -7   3  14    14731.78    15600.78   2589.97 o
  -6   3  14      140.80      195.86     48.51 o
  -5   3  14     1200.95     1135.91     80.01 o
  -4   3  14     5436.75     5116.54    995.73 o
  -3   3  14    13587.92    13429.75   1586.05 o
  -2   3  14     1006.52     1004.21    142.11 o
  -1   3  14     5539.75     5645.62    840.31 o
   0   3  14      419.61      406.54     89.20 o
   1   3  14    11575.88    10032.03   2974.91 o
   2   3  14     5973.87     5538.00    229.95 o
   3   3  14     2388.59     2808.85    727.83 o
   4   3  14     5395.62     6021.32   2012.77 o
   5   3  14      713.40      611.74     67.73 o
   6   3  14     5411.64     3592.48    118.41 o
   7   3  14      306.96      237.14     42.10 o
   8   3  14     2555.02     1980.59     96.41 o
   9   3  14       15.42       19.62     32.07 o
 -16   4  14      118.37       52.92     55.44 o
 -15   4  14     2690.19     2145.82    144.27 o
 -14   4  14       41.22       48.51     44.10 o
 -13   4  14     3078.04     2050.05    132.30 o
 -12   4  14      596.23      587.82     97.02 o
 -11   4  14     5027.74     5077.96   1602.43 o
 -10   4  14     1011.30      778.97    183.33 o
  -9   4  14     4468.26     3425.69    922.65 o
  -8   4  14     4611.02     4078.26   1100.63 o
  -7   4  14     1558.00     1316.07    211.05 o
  -6   4  14     3197.09     3536.71    789.09 o
  -5   4  14       13.79       14.56     29.50 o
  -4   4  14     2779.67     2636.82    519.44 o
  -3   4  14       48.34       18.64     23.53 o
  -2   4  14     3100.33     2867.85    142.10 o
  -1   4  14      223.52      217.81     31.02 o
   0   4  14      542.91      457.06     44.73 o
   1   4  14      850.75      817.45     55.68 o
   2   4  14     3432.83     3802.77    897.95 o
   3   4  14      994.63     1174.10    247.00 o
   4   4  14      969.58     1177.29    277.64 o
   5   4  14     2869.96     2335.98    178.92 o
   6   4  14      399.11      346.61     48.11 o
   7   4  14     2531.75     1753.65     90.21 o
   8   4  14       11.16       10.22     32.30 o
   9   4  14     1302.89     1225.43     82.86 o
 -15   5  14       79.01       45.36     52.29 o
 -14   5  14     1340.36     1154.18    109.62 o
 -13   5  14        4.02        1.26     40.32 o
 -12   5  14      661.42      395.65     67.41 o
 -11   5  14      395.32      335.17     63.00 o
 -10   5  14     1206.33      888.95     86.31 o
  -9   5  14      890.53      804.37    208.22 o
  -8   5  14       45.58       49.19     29.42 o
  -7   5  14     3935.52     3873.40   1164.89 o
  -6   5  14       25.22       12.92     31.22 o
  -5   5  14      502.63      678.98    157.50 o
  -4   5  14       84.15      149.42     54.18 o
  -3   5  14     4452.07     4621.13    187.10 o
  -2   5  14      837.35      888.72     56.79 o
  -1   5  14      296.74      263.38     44.73 o
   0   5  14       44.07       47.50     33.33 o
   1   5  14     1467.77     1577.11    235.26 o
   2   5  14      334.44      258.49     69.39 o
   3   5  14      905.65      987.40    190.41 o
   4   5  14      298.78      323.63     92.61 o
   5   5  14      528.89      570.07    172.68 o
   6   5  14      676.27      606.40     59.65 o
   7   5  14      189.27      184.90     64.58 o
   8   5  14      911.48      924.37     74.94 o
 -14   6  14      298.09      284.76     72.45 o
 -13   6  14      336.29      250.11     69.93 o
 -12   6  14       62.01       32.13     45.99 o
 -11   6  14       59.93       16.38     45.36 o
 -10   6  14      290.83      242.55     64.89 o
  -9   6  14       16.05       72.45     48.51 o
  -8   6  14     2274.10     1529.04    103.95 o
  -7   6  14      471.70      383.27     43.35 o
  -6   6  14      936.93     1026.16    207.18 o
  -5   6  14       62.22       49.77     58.59 o
  -4   6  14      318.15      458.65     77.49 o
  -3   6  14        3.30      -13.23     56.07 o
  -2   6  14     2319.53     2445.06    161.60 o
  -1   6  14      239.46      220.26     43.18 o
   0   6  14     1396.12     1333.92    211.65 o
   1   6  14        4.40      -28.24     28.78 o
   2   6  14     1243.41     1349.22    292.03 o
   3   6  14       27.82       18.14     29.18 o
   4   6  14      255.34      280.84     42.88 o
   5   6  14       14.36       23.43     30.29 o
   6   6  14        3.80       21.07     33.76 o
   7   6  14        3.43       25.20     37.65 o
 -13   7  14       32.40       13.86     48.51 o
 -12   7  14      139.48       61.11     54.81 o
 -11   7  14      236.61      137.34     64.89 o
 -10   7  14       29.68       53.55     51.03 o
  -9   7  14       25.27       -7.56     45.36 o
  -6   7  14       39.87       15.75     59.85 o
  -5   7  14      611.21      811.45     90.72 o
  -4   7  14      101.66      280.35     80.64 o
  -3   7  14       35.22      124.74     69.30 o
  -2   7  14      138.42      229.15     47.00 o
  -1   7  14        5.99       13.68     29.91 o
   0   7  14       50.92        6.86     30.29 o
   1   7  14      579.93      605.53     92.39 o
   2   7  14      131.09      194.40     37.42 o
   3   7  14        1.29        7.49     31.46 o
   4   7  14      159.44      222.10     68.09 o
   5   7  14       49.57       55.36     37.40 o
  -6   8  14      525.93      504.64     79.38 o
  -5   8  14       30.57        8.19     64.89 o
  -4   8  14      522.89      560.08     88.83 o
  -3   8  14      329.90      406.88     62.89 o
  -2   8  14      360.36      485.55     61.24 o
  -1   8  14       24.94       21.88     32.90 o
   0   8  14       86.41       98.50     37.74 o
   1   8  14       17.29       10.92     34.05 o
   2   8  14      255.12      334.96     46.15 o
   3   8  14       18.84       52.39     37.30 o
  -7   9  14      503.69      753.49     99.54 o
  -6   9  14      197.06      258.30     78.12 o
  -5   9  14       32.40      102.79     49.22 o
  -4   9  14       12.06       -2.48     44.97 o
  -3   9  14      414.76      555.04     94.50 o
  -2   9  14       22.53       26.85     49.62 o
  -1   9  14      519.38      610.22     74.16 o
   0   9  14      161.06      198.22     44.21 o
 -17   1  15      444.41      472.73     56.89 o
 -16   1  15      828.67      893.91     69.03 o
 -15   1  15       20.18       12.31     33.63 o
 -14   1  15      220.08      242.20     50.09 o
 -13   1  15      100.72      124.47     35.16 o
 -12   1  15      390.20      318.89     40.87 o
 -11   1  15      493.07      443.79     45.62 o
 -10   1  15      264.38      264.44     45.36 o
  -9   1  15      962.40      851.64     54.95 o
  -8   1  15       86.07       49.91     29.18 o
  -7   1  15      802.92      787.39     51.67 o
  -6   1  15      403.91      452.13     42.95 o
  -5   1  15     2500.36     2812.17     87.91 o
  -4   1  15      730.15      807.67     71.82 o
  -3   1  15     2845.33     2839.46    120.96 o
  -2   1  15      481.73      639.69     98.28 o
  -1   1  15     2370.13     3170.09    200.34 o
   0   1  15      522.22      563.67     46.94 o
   1   1  15     1141.04     1128.71     59.68 o
   2   1  15      127.04      136.36     37.23 o
   3   1  15      791.70      700.42     99.86 o
   4   1  15      168.13      168.83     38.57 o
   5   1  15     1739.39     1514.50    153.72 o
   6   1  15       44.52        6.12     28.34 o
   7   1  15       13.68       37.14     31.54 o
   8   1  15      359.18      374.89     49.89 o
   9   1  15       24.12       25.27     32.82 o
 -17   2  15      235.53      293.17     70.25 o
 -16   2  15      822.47      899.99    171.68 o
 -15   2  15      678.24      703.60    196.25 o
 -14   2  15      182.38      189.46     40.87 o
 -13   2  15     2180.66     2130.08     89.83 o
 -12   2  15     1214.81     1069.61    185.22 o
 -11   2  15     6146.24     6173.32   1603.69 o
 -10   2  15     2466.88     2035.22    130.73 o
  -9   2  15       77.75      128.57     33.33 o
  -8   2  15     5116.18     4904.58    303.35 o
  -7   2  15       26.07       52.04     38.12 o
  -6   2  15     6162.89     6118.32   1153.23 o
  -5   2  15     5517.41     5219.06    687.97 o
  -4   2  15     1556.13     1542.27     93.87 o
  -3   2  15     2077.56     2102.57    154.19 o
  -2   2  15      676.29      755.60    105.78 o
  -1   2  15      118.18      107.48     51.35 o
   0   2  15     4621.29     4250.52    256.73 o
   1   2  15      335.78      339.52     40.63 o
   2   2  15     2356.64     2160.45     80.57 o
   3   2  15      353.91      385.29     71.51 o
   4   2  15     2318.40     2200.37     89.28 o
   5   2  15     2440.77     2210.57    135.45 o
   6   2  15       26.29       10.98     30.73 o
   7   2  15      300.29      247.87     44.28 o
   8   2  15      116.00      144.85     54.81 o
   9   2  15      156.18      159.75     44.74 o
 -16   3  15     3456.58     3230.06    178.29 o
 -15   3  15      485.23      436.76     52.03 o
 -14   3  15     3188.58     2755.95    566.06 o
 -13   3  15     1923.90     1719.20    456.76 o
 -12   3  15     1468.94     1597.76    313.43 o
 -11   3  15     4512.64     4219.08   1088.03 o
 -10   3  15      872.40      852.37    109.31 o
  -9   3  15     6393.36     5684.05    982.82 o
  -8   3  15      263.16      268.19     37.80 o
  -7   3  15     2717.41     2567.37    459.91 o
  -6   3  15     1731.20     1794.09    456.44 o
  -5   3  15    17866.93    15697.35    279.09 o
  -4   3  15      766.43      638.83     64.26 o
  -3   3  15     7232.42     7521.50   1235.45 o
  -2   3  15      590.50      507.44     64.38 o
  -1   3  15     7890.49     7138.31   1572.20 o
   0   3  15     6743.07     6990.56    669.11 o
   1   3  15      754.14      801.17    258.30 o
   2   3  15     1888.06     1779.55     82.22 o
   3   3  15      550.58      612.76    174.28 o
   4   3  15     1148.91      901.84     61.46 o
   5   3  15     1169.08      948.83    107.42 o
   6   3  15     2623.59     1977.87    115.92 o
   7   3  15      127.89       74.26     33.40 o
   8   3  15     1755.57     1612.05    114.03 o
   9   3  15        1.89       -1.62     39.06 o
 -16   4  15       30.39       28.35     49.77 o
 -15   4  15     1296.44     1153.55    109.62 o
 -14   4  15        8.03       22.68     42.84 o
 -13   4  15     4131.43     3038.54    160.65 o
 -12   4  15      211.36      182.38     39.50 o
 -11   4  15    10337.30    10585.03   2866.55 o
 -10   4  15     7573.99     6569.58   1438.94 o
  -9   4  15     5263.61     4770.09    985.34 o
  -8   4  15     8854.27     8432.88   2008.16 o
  -7   4  15      934.32      889.20    242.55 o
  -6   4  15     9945.87    11429.01   2052.89 o
  -5   4  15      431.67      335.80     55.44 o
  -4   4  15     3648.08     3843.15    527.00 o
  -3   4  15       22.60        9.93     28.59 o
  -2   4  15      851.82      902.85     74.39 o
  -1   4  15       39.28       23.53     25.06 o
   0   4  15     3853.29     3208.96    416.12 o
   1   4  15      731.78      608.09    123.80 o
   2   4  15     2467.12     2705.04    731.58 o
   3   4  15     2733.75     3540.70    738.01 o
   4   4  15      920.62     1446.69    365.64 o
   5   4  15     6137.87     5218.81    144.29 o
   6   4  15      150.21      126.51     39.58 o
   7   4  15     2351.80     2157.85    102.42 o
   8   4  15      400.52      404.41     52.79 o
 -15   5  15      778.02      708.76     94.50 o
 -14   5  15     3617.51     2638.48    159.39 o
 -13   5  15     2479.28     2154.64    140.49 o
 -12   5  15     1617.52     1436.42    113.40 o
 -11   5  15     2895.67     2022.33    127.89 o
 -10   5  15     3712.93     3372.70    984.08 o
  -9   5  15     3208.75     2989.12   1105.98 o
  -8   5  15     2799.75     2646.59    866.58 o
  -7   5  15     2108.81     2137.34    549.05 o
  -6   5  15     8347.62     8271.30   2098.57 o
  -5   5  15    21024.56    18209.20    308.71 o
  -4   5  15      210.14      247.61     71.19 o
  -3   5  15     4864.76     5196.33    169.47 o
  -2   5  15      875.42      944.54     81.90 o
  -1   5  15    10051.74     9715.40    239.40 o
   0   5  15     7657.71     6941.37    422.74 o
   1   5  15      135.58      168.44     61.09 o
   2   5  15     3569.80     4171.64    969.60 o
   3   5  15      163.20      124.21     43.19 o
   4   5  15     2034.29     2579.45    966.30 o
   5   5  15      147.22      135.97     66.40 o
   6   5  15     2346.49     2325.71    106.02 o
   7   5  15        9.14      -11.28     36.75 o
 -14   6  15       66.12      107.73     59.85 o
 -13   6  15     1983.21     1818.84    134.82 o
 -12   6  15      172.30      148.68     57.33 o
 -11   6  15     4685.74     3532.47    170.73 o
 -10   6  15     4210.15     3522.39    165.69 o
  -9   6  15     1888.57     1501.32    108.36 o
  -8   6  15     4639.77     3579.72    154.98 o
  -7   6  15      146.26      166.66     38.73 o
  -6   6  15     6656.15     9600.73    236.25 o
  -5   6  15      115.20       77.49     64.26 o
  -4   6  15     6531.70     9125.71    237.51 o
  -3   6  15      447.79      616.78     82.53 o
  -2   6  15     4720.86     4272.73    168.84 o
  -1   6  15      685.09      515.74     50.97 o
   0   6  15     5846.15     6262.89   1331.53 o
   1   6  15     2780.65     3199.76    446.96 o
   2   6  15     3129.28     3179.57    679.79 o
   3   6  15     3998.76     4812.95   1054.39 o
   4   6  15      989.79     1332.08    381.09 o
   5   6  15     4070.26     5291.00   1484.99 o
   6   6  15      112.50       96.08     42.77 o
 -12   7  15      629.10      555.67     83.16 o
 -11   7  15     1069.01      908.48     96.39 o
 -10   7  15      820.48      740.89     87.57 o
  -5   7  15     8784.04    13014.76    299.89 o
  -4   7  15       41.41       15.75     66.78 o
  -3   7  15     7648.77    11292.94    286.65 o
  -2   7  15      910.74     1035.74    102.06 o
  -1   7  15     6679.50     7716.03    627.01 o
   0   7  15     3527.05     3906.94    509.99 o
   1   7  15     1346.05     1324.16    274.98 o
   2   7  15     3059.17     3552.68    472.52 o
   3   7  15      146.33      169.37     39.01 o
   4   7  15      980.44     1284.68    237.76 o
   5   7  15      240.36      357.18     69.34 o
  -5   8  15       45.91       74.97     66.78 o
  -4   8  15     3733.00     5701.60    219.24 o
  -3   8  15      495.42      667.81    128.52 o
  -2   8  15     3490.19     5169.24    215.46 o
  -1   8  15      641.65      733.72     69.22 o
   0   8  15     3713.71     4284.49    518.64 o
   1   8  15     1872.19     2141.13    321.28 o
   2   8  15     1138.74     1324.79    252.26 o
  -6   9  15       53.45       66.78     66.15 o
  -5   9  15     2487.25     3080.74    125.59 o
  -4   9  15       58.00       81.03     49.00 o
  -3   9  15     1447.58     1911.64    155.93 o
  -2   9  15      195.03      258.00     60.50 o
 -17   0  16     4941.36     7134.87    260.19 o
 -16   0  16       33.36       56.07     55.44 o
 -15   0  16     6308.48     5644.90    217.35 o
 -14   0  16     2135.49     2051.94    130.41 o
 -13   0  16    12176.75    10208.06    272.16 o
 -12   0  16     9295.85     9365.74    253.89 o
 -11   0  16      212.28      176.40     54.81 o
 -10   0  16     5115.55     5855.32    192.78 o
  -9   0  16      796.90      741.52     73.71 o
  -8   0  16    10973.88    10645.92    246.33 o
  -7   0  16      292.32      325.72     56.70 o
  -6   0  16     6243.54     6915.00    194.67 o
  -5   0  16       29.43       24.57     43.47 o
  -4   0  16    13884.48    14761.78    277.83 o
  -1   0  16    21850.35    25027.80    309.34 o
   0   0  16    10840.53    11905.31    228.69 o
   1   0  16    21670.56    21718.36    323.83 o
   2   0  16     1655.52     1483.68     96.39 o
   3   0  16    20876.82    15445.97    302.41 o
   4   0  16      408.59      398.17     62.37 o
   5   0  16     7322.50     4807.61    187.11 o
   6   0  16      399.48      386.83     64.89 o
   7   0  16     1008.97      812.08     90.09 o
   8   0  16       68.70      110.88     54.18 o
   9   0  16      913.71     1016.21    110.25 o
 -17   1  16      927.43     1176.47    134.82 o
 -16   1  16     2793.40     2920.47    322.57 o
 -15   1  16     1269.25     1267.00    184.91 o
 -14   1  16     2974.05     2599.31    190.58 o
 -13   1  16      824.32      716.78     79.70 o
 -12   1  16     1742.89     1526.61     76.40 o
 -11   1  16     2603.24     2507.28    427.78 o
 -10   1  16     4484.05     4547.24    224.28 o
  -9   1  16     5759.71     5418.79    134.51 o
  -8   1  16     1746.44     1767.20    274.05 o
  -7   1  16    22133.03    21071.58   3306.93 o
  -6   1  16      661.71      593.51     47.70 o
  -5   1  16    26743.18    29890.95   2339.54 o
  -4   1  16     9631.52    10532.52    234.36 o
  -3   1  16    12192.70    13627.13    264.60 o
  -2   1  16    15544.83    18867.56    258.30 o
  -1   1  16     4050.89     5239.69    309.02 o
   0   1  16     4369.38     4989.16    292.33 o
   1   1  16     4641.37     4899.82    452.98 o
   2   1  16     9781.53     9396.45   1152.60 o
   3   1  16     2421.39     2236.25    323.83 o
   4   1  16     8354.99     7609.27    224.91 o
   5   1  16       11.23       -0.32     29.32 o
   6   1  16     4202.89     3292.21    418.96 o
   7   1  16      218.15      175.48     40.09 o
   8   1  16     3110.32     2687.78    114.03 o
   9   1  16     1890.68     1778.88     98.01 o
 -17   2  16     2229.07     3006.32    680.73 o
 -16   2  16       69.62       54.83     36.05 o
 -15   2  16     4531.49     5787.91    214.83 o
 -14   2  16     1963.54     1683.38    149.63 o
 -13   2  16     6152.15     7194.37   1360.19 o
 -12   2  16    11347.74    11101.63   2282.84 o
 -11   2  16     1029.10      973.18     80.01 o
 -10   2  16    10144.67     9320.51    935.25 o
  -9   2  16     1909.77     1725.79     75.93 o
  -8   2  16    14352.48    11895.44    184.60 o
  -7   2  16        6.21       57.83     30.70 o
  -6   2  16     9930.87    10157.73   1953.35 o
  -5   2  16      283.79      310.23     65.21 o
  -4   2  16    13887.80    12867.34    256.41 o
  -3   2  16      177.32      140.49     47.25 o
  -2   2  16    14253.47    18165.07   1926.57 o
  -1   2  16     5830.65     5690.03    664.03 o
   0   2  16     4927.63     5076.76    188.06 o
   1   2  16     9113.32     9396.20    742.78 o
   2   2  16     1096.37     1239.49     67.48 o
   3   2  16     9750.93    11685.87    192.21 o
   4   2  16      518.70      529.23    111.51 o
   5   2  16     4327.73     3637.23    305.56 o
   6   2  16      432.68      393.25     49.45 o
   7   2  16     1632.57     1659.50    232.47 o
   8   2  16      368.47      351.48     54.09 o
 -16   3  16      951.90      721.36     90.72 o
 -15   3  16      506.21      402.29     76.86 o
 -14   3  16     1616.61     1499.75    253.26 o
 -13   3  16     2055.23     2173.70    488.26 o
 -12   3  16     3296.35     3045.67    725.46 o
 -11   3  16     5497.28     4939.54   1161.42 o
 -10   3  16     1591.72     1403.42    272.16 o
  -9   3  16     8739.58     7431.45   1065.35 o
  -8   3  16     4425.67     3938.92    329.50 o
  -7   3  16    20517.07    19941.56   4241.23 o
  -6   3  16      972.59      960.37    225.54 o
  -5   3  16    10806.09    10155.14    232.47 o
  -4   3  16      306.73      236.25     51.66 o
  -3   3  16     6588.57     7436.14    763.26 o
  -2   3  16     3711.26     4147.19    136.72 o
  -1   3  16      170.86      258.47     53.65 o
   0   3  16      554.91      642.15     74.58 o
   1   3  16     2027.13     2109.71    356.59 o
   2   3  16     1131.61     1165.77     66.15 o
   3   3  16      113.87       70.88     33.85 o
   4   3  16     3811.83     2593.25    246.96 o
   5   3  16       53.39       42.21     31.46 o
   6   3  16     2405.54     1867.70    261.77 o
   7   3  16      310.16      247.59     50.32 o
   8   3  16     2482.10     2373.32    110.93 o
 -16   4  16        2.91        4.41     44.73 o
 -15   4  16      888.74      670.33     87.57 o
 -14   4  16      338.93      242.55     64.89 o
 -13   4  16     2295.90     2400.91    634.42 o
 -12   4  16     2238.96     2243.11    693.33 o
 -11   4  16     1087.71     1111.05    320.36 o
 -10   4  16     4086.98     3200.84    720.42 o
  -9   4  16     1274.35     1111.95    350.60 o
  -8   4  16     8013.19     8388.24   2802.92 o
  -7   4  16      134.03       83.74     35.16 o
  -6   4  16     2862.94     2974.53    312.80 o
  -5   4  16      784.44      798.22     75.60 o
  -4   4  16     7858.59     7158.81    194.67 o
  -3   4  16       39.00       72.11     31.59 o
  -2   4  16      326.79      378.75     41.88 o
  -1   4  16     1362.76     1492.98    182.83 o
   0   4  16      700.44      582.74    100.80 o
   1   4  16      605.13      529.00    212.00 o
   2   4  16      652.29      765.25    195.52 o
   3   4  16     1684.35     2587.09    468.12 o
   4   4  16       20.43       34.50     34.66 o
   5   4  16     1036.69      973.10    169.47 o
   6   4  16       15.98       17.03     34.06 o
   7   4  16     1400.80     1204.36    152.46 o
 -15   5  16       39.38      102.69     55.44 o
 -14   5  16     1756.96     1350.74    117.81 o
 -13   5  16      404.01      282.24     67.41 o
 -12   5  16     1344.98      805.78     88.83 o
 -11   5  16     1067.16      681.04     80.01 o
 -10   5  16      111.80      128.84     36.53 o
  -9   5  16     1202.47     1085.29    355.64 o
  -8   5  16      123.54      114.33     36.75 o
  -7   5  16     3004.25     3050.16    843.58 o
  -6   5  16      734.02      777.99     75.92 o
  -5   5  16      589.26      605.44     72.45 o
  -4   5  16      254.94      287.28     61.11 o
  -3   5  16     1824.58     1883.73    109.62 o
  -2   5  16     1126.84     1207.10     93.24 o
  -1   5  16      568.39      518.14    119.07 o
   0   5  16      402.43      399.34     45.65 o
   1   5  16      825.09      867.86    225.94 o
   2   5  16      501.14      522.05    102.41 o
   3   5  16      395.89      449.67    106.14 o
   4   5  16      793.67     1189.39    379.24 o
   5   5  16       62.22       70.75     41.06 o
   6   5  16      260.84      325.39     53.32 o
 -13   6  16      101.53      101.43     56.70 o
 -12   6  16       51.21       62.37     51.66 o
 -11   6  16      250.77      159.39     63.00 o
 -10   6  16       92.72       64.26     49.77 o
  -9   6  16       71.90       66.15     49.14 o
  -8   6  16      401.69      304.30     56.07 o
  -7   6  16       77.84      115.46     62.06 o
  -6   6  16      720.50      976.52     90.09 o
  -4   6  16       49.91      101.43     69.93 o
  -3   6  16     3266.51     3734.70    160.65 o
  -2   6  16       15.27       71.82     52.92 o
  -1   6  16      375.46      342.65     79.70 o
   0   6  16       10.61        6.28     29.89 o
   1   6  16       74.22       62.16     31.32 o
   2   6  16      147.90      157.39     36.80 o
   3   6  16      232.60      292.09     94.54 o
   4   6  16      268.69      318.81     93.85 o
   5   6  16       97.14      131.01     60.13 o
 -12   7  16        5.88      -54.18     48.51 o
 -11   7  16       38.23       54.18     55.44 o
 -10   7  16      123.92      141.12     60.48 o
  -4   7  16       13.28      -33.39     73.71 o
  -3   7  16       25.03       66.15     68.04 o
  -2   7  16       23.77       23.31     54.81 o
  -1   7  16      301.93      346.37     54.47 o
   0   7  16      135.30      141.94     37.49 o
   1   7  16        1.53       22.64     33.69 o
   2   7  16      179.66      195.25     43.94 o
   3   7  16        3.27      -28.66     34.38 o
   4   7  16        6.82       -3.43     36.23 o
  -4   8  16      142.51      312.49     87.57 o
  -3   8  16      104.46      148.64     51.92 o
  -2   8  16      352.95      431.40     62.77 o
  -1   8  16      153.13      219.94     53.88 o
   0   8  16      236.75      426.52     96.39 o
   1   8  16      105.68      124.62     40.84 o
 -17   1  17       14.47       95.24     46.19 o
 -16   1  17      399.50      493.34     72.45 o
 -15   1  17       25.10       34.77     31.83 o
 -14   1  17      548.19      484.15     50.44 o
 -13   1  17       11.13      -17.26     29.81 o
 -12   1  17     1240.82     1276.16    145.22 o
 -11   1  17      194.69      290.60     44.73 o
 -10   1  17      153.09      148.23     36.96 o
  -9   1  17      303.67      349.57     51.35 o
  -8   1  17      472.43      456.15     44.00 o
  -7   1  17      145.33      138.90     48.20 o
  -6   1  17      952.07      994.48    144.59 o
  -5   1  17       28.63       20.96     29.87 o
  -4   1  17      832.22      838.54     76.23 o
  -3   1  17     1094.51     1178.75     89.46 o
  -1   1  17      185.17      304.93     57.96 o
   0   1  17      878.25     1077.82     60.36 o
   1   1  17       16.78       61.16     35.25 o
   2   1  17     1695.89     1892.67    357.85 o
   3   1  17        0.10        4.98     31.83 o
   4   1  17     1094.39      950.51    150.57 o
   5   1  17       50.73       35.91     31.63 o
   6   1  17      359.18      250.58     43.84 o
   7   1  17      123.84      141.73     41.64 o
   8   1  17       86.59      107.36     39.01 o
 -16   2  17       61.46       32.99     35.87 o
 -15   2  17      917.77      850.34    162.86 o
 -14   2  17     1118.85     1160.44     72.73 o
 -13   2  17     1067.86     1029.53     67.70 o
 -12   2  17       67.71       61.63     52.29 o
 -11   2  17     2061.75     1815.36    316.58 o
 -10   2  17     2451.15     2317.64     90.14 o
  -9   2  17      316.68      301.90     39.72 o
  -8   2  17     1306.19     1289.65     66.60 o
  -7   2  17       56.41       59.51     32.24 o
  -6   2  17     5803.20     6495.77   1438.31 o
  -5   2  17     2807.35     2690.41    248.54 o
  -4   2  17      430.59      463.69     60.48 o
  -3   2  17     5682.60     6494.15    191.52 o
  -2   2  17       74.12       71.19     47.25 o
  -1   2  17     4103.24     4758.22    194.36 o
   0   2  17       62.43       49.33     35.06 o
   1   2  17      559.83      562.99     68.04 o
   2   2  17      394.62      383.35     72.14 o
   3   2  17      129.12      108.64     63.95 o
   4   2  17      558.23      510.97     68.67 o
   5   2  17      793.74      836.55    158.45 o
   6   2  17      239.10      284.63     50.97 o
   7   2  17      403.33      486.14     58.80 o
   8   2  17       16.51        4.91     37.17 o
 -16   3  17      685.19      744.33    255.78 o
 -15   3  17       98.78       76.25     33.13 o
 -14   3  17     2433.86     2244.18    440.69 o
 -13   3  17      540.97      564.35     90.09 o
 -12   3  17     2241.36     2261.76    389.98 o
 -11   3  17     5639.69     4725.19    534.25 o
 -10   3  17      782.66      729.46     94.50 o
  -9   3  17     9132.62     8679.67    836.65 o
  -8   3  17     1712.71     1765.11    353.75 o
  -7   3  17     1947.06     2216.51    533.93 o
  -6   3  17     1223.25     1224.12    215.15 o
  -5   3  17     2886.00     2293.87    117.81 o
  -4   3  17     1943.09     2039.34    110.88 o
  -3   3  17      135.71      148.05     52.29 o
  -2   3  17      182.47      209.35     41.90 o
  -1   3  17     2632.11     3099.64    189.33 o
   0   3  17     2259.61     2462.03    221.72 o
   1   3  17      811.36      941.67    161.28 o
   2   3  17     3882.86     3386.81    734.59 o
   3   3  17        1.05      -17.33     28.02 o
   4   3  17     1936.73     1389.10    150.89 o
   5   3  17      300.48      228.62     44.24 o
   6   3  17     1326.22     1333.89    110.25 o
   7   3  17      647.72      636.66     64.13 o
 -15   4  17      481.62      422.74     73.08 o
 -14   4  17     2505.00     1680.87    127.89 o
 -13   4  17       33.36       49.77     46.62 o
 -12   4  17     1123.85      980.07    284.76 o
 -11   4  17      350.30      311.91     58.91 o
 -10   4  17     6089.31     5003.57    937.77 o
  -9   4  17       30.77       32.40     30.49 o
  -8   4  17     5387.84     5874.29   1808.13 o
  -7   4  17      142.65      150.79     40.07 o
  -6   4  17    12726.26    12727.76   2541.46 o
  -5   4  17     3668.72     3168.95    139.23 o
  -4   4  17     7641.30     7264.65    202.86 o
  -3   4  17     3687.32     3500.34    141.75 o
  -2   4  17      894.75      972.90     94.19 o
  -1   4  17     3926.09     4180.75    159.39 o
   0   4  17      121.58      123.44     38.09 o
   1   4  17     3433.32     3873.32    114.23 o
   2   4  17      353.36      410.23     90.90 o
   3   4  17      222.91      373.50    116.40 o
   4   4  17       19.97        2.24     35.42 o
   5   4  17     1865.40     2065.91    335.17 o
   6   4  17      183.59      161.73     43.11 o
 -14   5  17     1060.71      883.90     98.91 o
 -13   5  17     2630.00     2094.16    141.12 o
 -12   5  17     2009.45     1332.47    111.51 o
 -11   5  17     7151.18     4718.78    195.30 o
 -10   5  17      230.41      168.84     52.92 o
  -9   5  17    14077.46    11838.03   3560.82 o
  -8   5  17      961.17      940.90    296.74 o
  -7   5  17     6506.53     6859.29   2053.83 o
  -6   5  17      160.06      182.80     42.77 o
  -5   5  17     7248.06     7097.07    206.01 o
  -3   5  17     4199.69     5154.75    175.77 o
  -2   5  17      293.16      296.11     67.41 o
  -1   5  17     5032.62     4055.38    163.80 o
   0   5  17     2955.97     2658.39    196.88 o
   1   5  17     1633.67     1718.11    435.85 o
   2   5  17     3609.42     4194.32   1316.78 o
   3   5  17       72.28       89.35     44.37 o
   4   5  17     2430.10     2566.32    212.00 o
   5   5  17      780.30      813.66     68.77 o
   6   5  17      668.08      831.20     72.51 o
 -13   6  17      170.60      149.31     64.89 o
 -12   6  17     1734.59     1607.79    126.63 o
 -11   6  17      347.71      340.84     67.41 o
 -10   6  17     2947.65     2349.31    139.86 o
  -9   6  17        5.83       -3.15     40.95 o
  -8   6  17     3238.16     2342.38    131.67 o
  -7   6  17      144.90      183.15     56.39 o
  -6   6  17     6453.31     9724.21    255.78 o
  -3   6  17     2281.56     2532.01    137.34 o
  -2   6  17     2490.73     2868.44    148.68 o
  -1   6  17     4303.03     3543.18    163.17 o
   0   6  17     1095.17     1457.63    284.13 o
   1   6  17     6887.93     7470.82   1215.47 o
   2   6  17        1.34        6.50     30.79 o
   3   6  17     2133.53     2751.54    684.18 o
   4   6  17        7.99       32.69     35.10 o
 -11   7  17     2526.65     2133.85    142.38 o
  -3   7  17     2190.89     3380.64    170.10 o
  -2   7  17     1801.54     2140.15    137.97 o
  -1   7  17     2261.22     3034.85    570.16 o
   0   7  17     3972.87     5312.10    955.41 o
   1   7  17      651.70      774.64    190.75 o
   2   7  17     4434.97     5859.28    968.82 o
  -3   8  17     1062.73     1551.36     94.20 o
  -2   8  17      737.80     1047.47     82.17 o
  -1   8  17     2237.40     3080.65    332.96 o
   0   8  17      865.89     1356.17    243.81 o
 -16   0  18     1697.61     2043.75    143.01 o
 -15   0  18     1030.02     1054.64    104.58 o
 -14   0  18     2167.02     1995.87    132.93 o
 -13   0  18     5317.95     6169.06    221.76 o
 -12   0  18     8374.38     9912.59    271.53 o
 -11   0  18      388.32      483.22     72.45 o
 -10   0  18     7665.05     8330.00    238.77 o
  -9   0  18      578.31      626.23     71.19 o
  -8   0  18    14694.61    12856.00    284.76 o
  -7   0  18     4176.10     4015.69    160.02 o
  -6   0  18     1475.05     1336.25     96.39 o
  -5   0  18     5380.17     5375.25    181.44 o
  -4   0  18     2941.34     3164.54    141.12 o
   1   0  18    11288.50    12905.77    267.75 o
   2   0  18      125.08      178.29     55.44 o
   3   0  18    10198.27     8241.17    235.62 o
   4   0  18     1561.70     1390.43    107.10 o
   5   0  18     6361.58     4991.57    200.97 o
   6   0  18      961.16      796.96     91.35 o
   7   0  18      822.88      741.52     92.61 o
 -16   1  18     3935.86     4623.29    430.93 o
 -15   1  18     4646.84     4690.63    624.97 o
 -14   1  18     2069.69     2103.17     96.00 o
 -13   1  18    13786.41    12619.88   1759.62 o
 -12   1  18       27.64       67.87     37.37 o
 -11   1  18     6093.16     6875.22    157.40 o
 -10   1  18       30.16       -1.85     28.59 o
  -9   1  18     5094.89     4547.74    364.15 o
  -8   1  18       46.91       28.69     27.39 o
  -7   1  18     6113.25     6502.92   1253.72 o
  -6   1  18      177.96      149.49     56.07 o
  -5   1  18     3992.44     3716.42    249.48 o
  -4   1  18      994.51      953.21     81.90 o
  -3   1  18    12019.42    12394.20    270.90 o
   0   1  18    16472.15    21604.96    333.28 o
   1   1  18      952.53     1125.48    111.20 o
   2   1  18     6486.14     6720.61    168.84 o
   3   1  18      971.15      916.09     62.81 o
   4   1  18     4414.69     3784.55    284.13 o
   5   1  18     1640.97     1380.89    115.29 o
   6   1  18     1161.06      822.30     65.24 o
   7   1  18      237.71      253.23     47.18 o
 -16   2  18      697.27      911.10    140.81 o
 -15   2  18      503.91      418.40     49.68 o
 -14   2  18      862.02      951.42    179.55 o
 -13   2  18     2044.85     2389.06    258.62 o
 -12   2  18     6606.95     7123.06   1380.67 o
 -11   2  18        7.73       19.86     31.29 o
 -10   2  18     9521.70     9222.81    453.29 o
  -9   2  18      302.36      293.65     42.74 o
  -8   2  18    13948.48    12368.71   1610.31 o
  -7   2  18     6537.02     6156.45   1469.50 o
  -6   2  18     6197.37     6262.58    876.66 o
  -5   2  18     4499.04     4509.42    656.16 o
  -4   2  18     4427.03     3941.98    154.35 o
  -3   2  18     3949.86     4117.75    159.39 o
  -2   2  18     4085.61     4662.08    168.84 o
   0   2  18     1477.73     1789.23    108.36 o
   1   2  18     4282.21     5118.45    125.12 o
   2   2  18      420.39      446.97     49.39 o
   3   2  18     5492.49     5895.90    663.40 o
   4   2  18      711.48      903.77    115.61 o
   5   2  18     1380.43     1758.68     91.54 o
   6   2  18     1084.86     1292.58     83.01 o
   7   2  18      694.21      793.81     70.08 o
 -16   3  18      583.74      552.49     58.10 o
 -15   3  18     1221.52     1205.25     78.11 o
 -14   3  18      520.26      574.70    135.45 o
 -13   3  18     3768.65     3471.23   1071.02 o
 -12   3  18       59.94       60.71     34.21 o
 -11   3  18     4906.84     4510.49    356.59 o
 -10   3  18      549.25      467.30     46.98 o
  -9   3  18     7170.28     6459.39   1081.10 o
  -8   3  18     1243.17     1348.36    345.25 o
  -7   3  18     7450.30     6280.87   1401.77 o
  -6   3  18     3996.62     3741.98    745.93 o
  -5   3  18     3724.87     2813.63    133.56 o
  -4   3  18     3389.99     2949.08    135.45 o
  -3   3  18     5069.78     5474.79    180.81 o
  -2   3  18     9434.44     9242.26    231.84 o
  -1   3  18      153.73      210.35     43.77 o
   0   3  18     4425.89     5345.45    626.25 o
   1   3  18      210.16      274.52    106.16 o
   2   3  18     2305.67     2249.39    325.72 o
   3   3  18      292.62      235.06     43.49 o
   4   3  18      841.01      859.26    193.10 o
   5   3  18      427.16      485.48     56.95 o
   6   3  18      511.98      615.97     63.03 o
 -15   4  18      203.22      103.95     56.70 o
 -14   4  18      455.55      385.57     70.56 o
 -13   4  18      839.96      821.69    235.31 o
 -12   4  18     2373.27     2066.92    564.49 o
 -11   4  18       39.18       16.90     29.06 o
 -10   4  18     4286.82     3606.75   1094.96 o
  -9   4  18        8.79       22.92     30.90 o
  -8   4  18     6856.61     6939.43   1650.94 o
  -7   4  18     3698.69     4061.50    992.58 o
  -6   4  18     2650.12     2614.55    559.13 o
  -5   4  18     4025.50     3335.28    145.53 o
  -4   4  18     2560.19     2264.89    120.33 o
  -3   4  18     2090.38     1976.34    113.40 o
  -2   4  18      904.02      940.61     83.16 o
  -1   4  18     4841.24     5408.01    183.96 o
   0   4  18       36.85       60.48     50.40 o
   1   4  18      909.24     1066.17     72.45 o
   2   4  18       38.65       58.65     35.36 o
   3   4  18     1382.53     1497.21    214.83 o
   4   4  18      364.44      500.42    161.28 o
   5   4  18      155.02      217.47     62.37 o
   6   4  18      180.25      169.28     47.08 o
 -14   5  18      246.29      208.53     65.52 o
 -13   5  18      385.12      330.76     74.34 o
 -12   5  18      673.71      544.33     78.75 o
 -11   5  18     1520.55     1421.05    463.69 o
 -10   5  18       67.75       67.83     33.58 o
  -9   5  18     1877.19     1617.60    458.33 o
  -8   5  18       61.09      118.23     39.38 o
  -7   5  18     2019.45     2346.69    793.18 o
  -6   5  18     1316.60     1536.44    190.89 o
  -5   5  18      232.63      269.64     65.52 o
  -2   5  18     2002.94     2366.32    129.78 o
  -1   5  18       19.92       42.84     47.88 o
   0   5  18      659.54      649.54     82.53 o
   1   5  18      124.49      138.68     44.23 o
   2   5  18      771.21      943.55    232.05 o
   3   5  18       40.91       36.37     33.67 o
   4   5  18      586.03      615.43    199.08 o
   5   5  18       54.70       84.74     44.10 o
 -13   6  18      152.86      195.30     68.04 o
 -12   6  18      332.67      315.01     74.34 o
 -11   6  18       45.01      -51.66     42.84 o
 -10   6  18        7.49       51.03     49.77 o
  -9   6  18       25.66      -22.05     39.69 o
  -8   6  18      141.97      136.62     57.65 o
  -7   6  18      204.91      167.58     74.34 o
  -6   6  18       13.04        0.63     55.44 o
  -2   6  18       26.70       58.59     55.44 o
  -1   6  18     1405.51     1247.42    104.58 o
   0   6  18      442.06      610.29    158.45 o
   1   6  18      332.84      459.48     97.65 o
   2   6  18      515.40      650.91    155.65 o
   3   6  18      122.35      130.38     42.02 o
 -11   7  18       26.35      117.81     63.00 o
  -2   7  18      179.34      238.14     72.45 o
  -1   7  18        0.34       -8.04     42.08 o
   0   7  18        1.70       23.23     44.73 o
   1   7  18       38.00      102.14     50.85 o
  -3   8  18      140.11      212.94     80.01 o
  -2   8  18       20.31       40.95     49.45 o
 -16   1  19      103.90       79.36     38.12 o
 -15   1  19       64.54       69.88     35.06 o
 -14   1  19        0.54        9.25     35.91 o
 -13   1  19      336.79      372.32     50.73 o
 -12   1  19      352.85      359.91     47.51 o
 -11   1  19      256.59      325.77     73.08 o
 -10   1  19     1516.29     1342.08     73.44 o
  -9   1  19      725.46      590.29     50.97 o
  -8   1  19       12.38       10.78     27.84 o
  -7   1  19     1569.39     1650.53    355.33 o
  -6   1  19       13.89      -14.38     27.13 o
  -5   1  19      464.58      461.81     45.83 o
  -4   1  19     1282.85     1287.74     95.76 o
  -3   1  19       62.97       18.90     45.99 o
   1   1  19      157.21      195.93     62.37 o
   2   1  19      139.83      144.61     40.90 o
   3   1  19      131.89      150.86     40.23 o
   4   1  19      148.45      151.31     59.54 o
   5   1  19       23.18       20.70     31.93 o
   6   1  19      379.61      358.36     53.37 o
 -16   2  19      322.40      310.56     58.91 o
 -15   2  19     1374.56     1413.25     84.59 o
 -14   2  19     2348.74     2344.84    191.52 o
 -13   2  19      244.16      260.88     49.46 o
 -12   2  19     3461.99     3513.75    367.61 o
 -11   2  19      782.45      734.28    146.16 o
 -10   2  19     5944.95     5523.49    390.92 o
  -9   2  19     1101.64      928.87     76.23 o
  -8   2  19     1140.90      947.49    132.93 o
  -7   2  19       23.19       12.69     28.16 o
  -6   2  19     2933.26     2986.07    584.02 o
  -5   2  19      973.99      992.66     99.23 o
  -4   2  19       89.03       80.01     46.62 o
  -3   2  19     2134.94     2089.12    119.70 o
  -2   2  19      230.13      315.01     61.11 o
   1   2  19     2648.75     2662.43    136.08 o
   2   2  19      861.58     1166.15    102.06 o
   3   2  19      257.38      256.72     47.33 o
   4   2  19      168.02      183.56     47.25 o
   5   2  19      733.93      737.96     65.47 o
   6   2  19       46.69       42.36     41.35 o
 -15   3  19      803.74      831.48    131.99 o
 -14   3  19       10.19       -0.38     33.19 o
 -13   3  19      203.30      261.62     47.32 o
 -12   3  19      187.81      120.46     66.78 o
 -11   3  19     1134.99     1197.70    128.52 o
 -10   3  19      862.39      852.84    131.36 o
  -9   3  19     3722.15     3744.02    312.80 o
  -8   3  19      359.44      320.72     57.96 o
  -7   3  19     5955.56     5782.36   1371.85 o
  -6   3  19     1678.27     1676.53    333.91 o
  -5   3  19     3416.20     2869.07    138.60 o
  -4   3  19     8394.88     7726.45    221.13 o
  -3   3  19       13.54       16.38     45.36 o
  -2   3  19     2587.71     2916.32    139.23 o
  -1   3  19      266.33      404.47     68.67 o
   0   3  19     1273.27     1884.68    184.91 o
   1   3  19      218.87      344.59     69.30 o
   2   3  19      510.96      567.86     57.24 o
   3   3  19       10.38       21.28     37.34 o
   4   3  19      437.14      490.41    113.09 o
   5   3  19      203.27      228.77     46.87 o
 -15   4  19     1059.35      771.13     93.87 o
 -14   4  19     3091.98     3297.31    923.60 o
 -13   4  19        9.06      -18.13     31.18 o
 -12   4  19     3797.71     3801.02   1188.20 o
 -11   4  19      401.28      369.33     47.22 o
 -10   4  19     6537.11     6091.86   1283.96 o
  -9   4  19     4154.25     4006.13    496.13 o
  -8   4  19     1560.21     1735.80    453.29 o
  -7   4  19     1315.22     1475.99    410.45 o
  -6   4  19     2422.52     2322.59    483.53 o
  -5   4  19     3022.49     2614.54    134.19 o
  -4   4  19     4574.64     4145.47    164.43 o
  -3   4  19     5428.84     5468.49    186.48 o
   0   4  19      336.64      386.20     68.67 o
   1   4  19     6743.79     7819.06    240.66 o
   2   4  19     1179.51     1209.69     74.59 o
   3   4  19      569.20      584.90    227.12 o
   4   4  19      404.41      435.17     93.24 o
   5   4  19      295.33      376.25    130.41 o
 -13   5  19     1047.31      877.60     97.65 o
 -12   5  19       35.53       69.93     51.03 o
 -11   5  19     1390.23     1443.11    263.34 o
 -10   5  19      562.15      521.86    154.04 o
  -9   5  19     4184.76     3955.10   1264.75 o
  -8   5  19      884.28      878.23    258.62 o
  -7   5  19     4762.12     5859.00   1762.77 o
  -6   5  19     4012.58     4368.41    860.59 o
  -5   5  19     2555.49     2292.61    127.89 o
   0   5  19     2694.04     3119.18    158.13 o
   1   5  19       60.02       83.80     68.04 o
   2   5  19      862.12     1247.49    309.48 o
   3   5  19       14.06       13.09     34.78 o
   4   5  19     1310.52     1612.29    231.84 o
 -12   6  19     3047.40     2711.57    161.91 o
 -11   6  19      411.32      340.21     73.71 o
 -10   6  19     3693.68     2503.66    147.42 o
  -9   6  19     1912.86     1472.33    113.40 o
  -8   6  19      259.43      295.03    100.49 o
  -7   6  19      390.90      740.26     99.54 o
  -6   6  19      735.59     1076.69    106.47 o
  -1   6  19     3790.28     4331.32    187.11 o
   0   6  19        1.00        1.06     40.67 o
   1   6  19     4618.05     7273.87   2165.98 o
   2   6  19     1206.19     2103.58    728.92 o
  -1   7  19        9.88       -8.95     46.77 o
   0   7  19     1963.22     3043.09    678.52 o
 -16   0  20     8288.14     9491.74    303.67 o
 -15   0  20        5.54       21.42     47.88 o
 -14   0  20     9839.49    11169.46    314.38 o
 -13   0  20     1063.10     1014.32    102.06 o
 -12   0  20     8304.02    10841.22    296.74 o
 -11   0  20     3535.23     3507.90    168.84 o
 -10   0  20     2120.49     2257.96    133.56 o
  -9   0  20      322.00      313.75     61.11 o
  -8   0  20     7981.86     6840.03    221.13 o
  -7   0  20     4611.48     3825.43    166.32 o
  -6   0  20     1688.67     1650.00    111.51 o
  -5   0  20     4099.72     3841.18    164.43 o
  -4   0  20     2242.64     2209.45    127.89 o
   3   0  20     2899.65     2639.74    146.16 o
   4   0  20     3373.14     2947.19    158.76 o
   5   0  20     1167.11      989.75    101.43 o
 -16   1  20      205.13      300.10     53.57 o
 -15   1  20     2368.60     2377.44    124.74 o
 -14   1  20      420.05      553.98     71.51 o
 -13   1  20    11357.54    11805.61   1235.14 o
 -12   1  20      364.89      461.82     53.68 o
 -11   1  20    11154.64    11691.82    212.89 o
 -10   1  20     3469.17     3268.97    112.67 o
  -9   1  20     6340.87     5276.59    669.07 o
  -8   1  20     7397.76     6704.44    369.50 o
  -7   1  20     3687.45     3470.45    299.26 o
  -6   1  20     9994.37     9418.90    978.72 o
  -5   1  20      114.66      104.73     35.12 o
  -4   1  20     6159.97     5481.72    193.41 o
  -3   1  20        3.56      -40.95     40.32 o
   2   1  20     6393.11     7997.99    238.77 o
   3   1  20     2376.87     2476.42    114.66 o
   4   1  20     2545.08     2504.20    419.27 o
   5   1  20     4871.21     4879.12    688.92 o
 -15   2  20       11.36      -24.87     30.73 o
 -14   2  20     3546.18     3932.10    737.11 o
 -13   2  20      514.96      471.94     53.19 o
 -12   2  20     2972.78     3394.68    547.79 o
 -11   2  20     1886.38     1935.80    253.58 o
 -10   2  20     1255.84     1304.84     75.06 o
  -9   2  20      917.87      872.12    103.95 o
  -8   2  20     3712.74     3577.34    387.14 o
  -7   2  20     5024.94     4731.44    633.16 o
  -6   2  20     2884.73     2586.70    385.88 o
  -5   2  20     7951.55     7281.79    300.83 o
  -4   2  20      485.29      422.74     65.52 o
  -3   2  20    12109.26    10889.10    269.64 o
  -2   2  20       51.97       34.02     50.40 o
  -1   2  20     6744.53     7926.79    233.10 o
   2   2  20      348.17      424.63     73.71 o
   3   2  20     2006.52     2618.32    150.57 o
   4   2  20     1023.41     1154.92    104.90 o
   5   2  20      205.09      229.08     76.86 o
 -15   3  20      391.88      435.33     54.08 o
 -14   3  20      385.63      447.71     83.79 o
 -13   3  20     2735.77     3287.19    808.62 o
 -12   3  20      279.46      253.57     78.12 o
 -11   3  20     1541.61     1412.88     89.15 o
 -10   3  20     1531.17     1428.81    112.14 o
  -9   3  20     2697.61     2659.17    356.90 o
  -8   3  20     3349.15     3181.25    620.56 o
  -7   3  20     2355.68     2278.68    481.33 o
  -6   3  20     6199.38     6127.11    891.47 o
  -5   3  20       17.06       27.09     42.21 o
  -4   3  20     5945.05     5212.71    187.74 o
  -3   3  20      316.78      326.35     63.63 o
  -2   3  20     4166.92     4492.61    175.77 o
  -1   3  20      154.01      270.90     68.67 o
   0   3  20     1616.03     1952.40    122.85 o
   1   3  20       41.44       66.15     68.04 o
   2   3  20     2509.70     3895.36    180.81 o
   3   3  20      637.68      808.30     95.76 o
   4   3  20      377.29      413.68     54.75 o
 -14   4  20      432.77      492.27    107.10 o
 -13   4  20       31.67       60.98     36.56 o
 -12   4  20     1295.26     1220.78    175.77 o
 -11   4  20      128.69       97.92     34.92 o
 -10   4  20      998.65     1096.83    284.76 o
  -9   4  20      297.21      288.32     47.44 o
  -8   4  20     2168.64     2540.13    550.31 o
  -7   4  20     1243.08     1322.97    263.34 o
  -6   4  20     1569.76     1578.16    371.39 o
  -5   4  20     5288.54     5274.45    192.78 o
  -4   4  20       59.97      118.44     52.29 o
  -3   4  20     2368.75     2606.98    136.71 o
   1   4  20      324.09      452.98     81.27 o
   2   4  20       39.37       41.58     55.44 o
   3   4  20      316.93      307.01     54.50 o
   4   4  20      429.19      546.44     78.44 o
 -13   5  20      320.89      371.71     78.75 o
 -12   5  20       47.43       20.79     42.84 o
 -11   5  20      132.34       60.14     34.42 o
 -10   5  20        8.02       -2.39     31.43 o
  -9   5  20      298.82      399.40     98.28 o
  -8   5  20       22.13        5.83     36.85 o
  -7   5  20      748.00      877.50    212.94 o
  -6   5  20      521.38      636.99     66.15 o
   1   5  20      406.80      637.47    148.05 o
   2   5  20       71.78       91.98     60.48 o
 -11   6  20       17.62       66.15     52.92 o
 -10   6  20      352.49      243.18     68.04 o
  -9   6  20       21.97       13.23     44.73 o
  -8   6  20      297.24      301.15     78.12 o
  -7   6  20      148.84      385.57     93.87 o
  -6   6  20       54.97       51.03     65.52 o
   0   6  20       15.17        8.41     43.70 o
   1   6  20        4.30       26.27     45.70 o
 -15   1  21       95.92      108.58     41.70 o
 -14   1  21      302.01      307.74     52.31 o
 -13   1  21      810.37      847.75    172.31 o
 -12   1  21       19.49       33.89     38.09 o
 -11   1  21      300.08      309.26     49.84 o
 -10   1  21        7.24        2.06     29.67 o
  -9   1  21      361.16      294.84     71.19 o
  -8   1  21       12.77       18.12     30.49 o
  -7   1  21      576.57      563.33     71.82 o
  -6   1  21       30.51       12.50     30.77 o
  -5   1  21      286.36      309.72     42.99 o
  -4   1  21      326.17      322.44     44.10 o
  -3   1  21        0.51      -19.53     42.21 o
   3   1  21      617.09      887.69     98.28 o
   4   1  21      118.00      127.50     43.75 o
 -15   2  21       38.83       -2.56     37.37 o
 -14   2  21      465.81      571.64     61.03 o
 -13   2  21      476.10      464.63     55.35 o
 -12   2  21      304.97      356.50     54.50 o
 -11   2  21       70.43       94.55     36.96 o
 -10   2  21     3553.13     3100.96    113.30 o
  -9   2  21     2202.33     2077.26    208.53 o
  -8   2  21     1226.36     1211.17    276.26 o
  -7   2  21     1577.60     1606.29    340.21 o
  -6   2  21      168.64      203.07     65.21 o
  -5   2  21     3025.01     3058.45    125.06 o
  -4   2  21      167.70      159.39     54.18 o
  -3   2  21      843.63     1018.10     95.13 o
  -2   2  21     1015.37     1423.82    109.62 o
  -1   2  21       81.68       70.56     54.81 o
   3   2  21       55.56       77.49     59.22 o
   4   2  21      552.32      740.89     96.39 o
 -14   3  21      537.70      748.74    193.10 o
 -13   3  21     1043.11     1222.58    161.91 o
 -12   3  21      529.19      473.11     53.01 o
 -11   3  21      668.91      591.25     56.53 o
 -10   3  21     1012.72     1019.77    117.18 o
  -9   3  21      303.66      329.47     45.43 o
  -8   3  21      938.94      917.83    122.54 o
  -7   3  21      235.10      290.49     47.88 o
  -6   3  21     1259.02     1496.73    238.14 o
  -5   3  21      708.94      654.58     77.49 o
  -4   3  21     5117.99     5140.89    193.41 o
  -3   3  21      199.44      269.01     64.89 o
  -2   3  21     2736.95     3209.90    154.98 o
  -1   3  21      769.48      999.83     98.91 o
   3   3  21     1060.55     1336.88    118.44 o
 -13   4  21       18.28       39.26     37.16 o
 -12   4  21      902.34      869.95    197.51 o
 -11   4  21       36.99       18.21     30.42 o
 -10   4  21     2603.20     2654.39    531.73 o
  -9   4  21     2473.18     2519.52    521.02 o
  -8   4  21     1593.64     1799.66    341.15 o
  -7   4  21     6262.26     6454.85   1300.03 o
  -6   4  21       17.54       50.44     35.79 o
  -5   4  21     4641.68     4434.65    182.07 o
  -4   4  21      259.68      323.20     62.37 o
  -3   4  21     3819.70     3802.11    166.32 o
   2   4  21      737.58      878.86     98.91 o
 -12   5  21      616.61      498.34     77.49 o
 -11   5  21     1091.94      992.92    110.57 o
 -10   5  21     2844.57     2689.82    863.74 o
  -9   5  21      116.21      208.60    112.14 o
  -8   5  21     2746.78     3167.76    728.29 o
  -7   5  21       50.69       82.66     43.45 o
  -6   5  21     1285.22     1506.90    275.00 o
   1   5  21     1618.42     4224.22    208.53 o
 -10   6  21     2745.55     2062.66    139.86 o
  -9   6  21     1976.98     2623.53   1040.78 o
  -8   6  21      928.06     1236.71    116.55 o
  -7   6  21     4130.62     7507.84    257.04 o
  -6   6  21      334.66      440.38     91.98 o
 -15   0  22       20.59        2.52     50.40 o
 -14   0  22     4198.13     5058.36    221.13 o
 -13   0  22     1730.05     2155.27    148.05 o
 -12   0  22     9032.28    10569.06    304.93 o
 -11   0  22     9393.63     9393.46    282.87 o
 -10   0  22      500.78      382.42     66.15 o
  -9   0  22     4718.29     4313.68    188.37 o
  -8   0  22      156.98      172.62     58.59 o
  -7   0  22     5169.26     4924.79    197.82 o
  -6   0  22      820.99      812.08     87.57 o
  -5   0  22      863.68      946.91     93.24 o
  -4   0  22       36.10       41.58     47.25 o
  -3   0  22     1612.10     1839.00    125.37 o
 -15   1  22     1380.68     2077.73    208.85 o
 -14   1  22     1313.94     1890.24    111.51 o
 -13   1  22     2318.73     3492.52    801.37 o
 -12   1  22     2628.01     3723.87    131.36 o
 -11   1  22     2260.35     2335.03    278.46 o
 -10   1  22     3256.54     3142.42    116.02 o
  -9   1  22     3093.65     2911.13    234.99 o
  -8   1  22    10587.58     9542.76    194.45 o
  -7   1  22      327.74      424.86    109.62 o
  -6   1  22     8888.07     9033.30    498.02 o
  -5   1  22      238.76      334.10     45.41 o
  -4   1  22     4275.62     4234.67    244.13 o
  -3   1  22      703.54      788.77     86.94 o
  -2   1  22     2532.31     2858.99    153.09 o
 -14   2  22     3289.54     4132.53    606.07 o
 -13   2  22      739.93      891.62    184.59 o
 -12   2  22     3463.09     4026.12    135.84 o
 -11   2  22     4052.48     3929.26    181.44 o
 -10   2  22      371.16      339.89     47.22 o
  -9   2  22     3901.13     3493.46    129.47 o
  -8   2  22       29.99       22.28     33.61 o
  -7   2  22     5302.66     5143.99    621.82 o
  -6   2  22      445.37      410.20     49.15 o
  -5   2  22     2252.57     2284.12     97.72 o
  -4   2  22      830.90      936.83     91.98 o
  -3   2  22     3829.66     4580.81    189.63 o
  -2   2  22      419.67      492.04     77.49 o
  -1   2  22     4486.38     5538.42    209.79 o
 -14   3  22       43.88       61.64     42.07 o
 -13   3  22      653.65      785.21    108.99 o
 -12   3  22      315.48      318.68     48.33 o
 -11   3  22      351.04      344.00     48.44 o
 -10   3  22     1154.65     1224.23    208.22 o
  -9   3  22      612.53      569.33     63.00 o
  -8   3  22     2517.03     2581.45    529.52 o
  -7   3  22      166.64      201.21     43.74 o
  -6   3  22     5342.20     5244.02   1013.06 o
  -5   3  22      828.17      655.84     80.64 o
  -4   3  22     3203.52     3042.95    154.98 o
  -3   3  22      255.79      365.41     66.78 o
  -2   3  22     4010.32     4267.69    182.07 o
  -1   3  22     1912.65     2259.22    137.34 o
 -13   4  22      260.71      226.79     65.21 o
 -12   4  22      500.07      431.46     54.18 o
 -11   4  22      485.59      525.75     71.19 o
 -10   4  22      340.22      362.60     74.66 o
  -9   4  22     1376.54     1412.10    207.27 o
  -8   4  22       82.98      126.78     42.38 o
  -7   4  22     2126.78     2636.40    581.18 o
  -6   4  22        3.53        5.79     34.74 o
  -5   4  22     2633.59     2652.98    146.79 o
  -4   4  22      233.84      298.63     68.04 o
 -11   5  22      304.01      286.79    101.12 o
 -10   5  22      590.92      586.83    136.08 o
  -9   5  22      242.75      284.50     59.54 o
  -8   5  22      488.58      598.05     85.37 o
  -7   5  22      197.51      282.94     73.08 o
  -6   5  22     1124.73     1524.00    124.11 o
  -8   6  22      321.81      439.12     95.76 o
  -7   6  22      198.55      468.73    101.43 o
  -6   6  22      201.74      296.74     83.16 o
 -14   1  23      259.15      329.49     83.16 o
 -13   1  23       33.12       17.84     39.87 o
 -12   1  23      199.14      245.96     52.33 o
 -11   1  23      306.17      314.55     58.59 o
 -10   1  23      518.49      477.50     71.19 o
  -9   1  23      253.84      219.90     44.31 o
  -8   1  23      993.29      873.21     65.77 o
  -7   1  23       35.76       28.41     32.82 o
  -6   1  23      434.68      440.80    113.72 o
  -5   1  23      235.68      224.57     44.49 o
  -4   1  23      335.78      364.54     49.89 o
  -3   1  23        7.38       24.57     51.03 o
  -2   1  23       17.59        9.45     45.99 o
 -13   2  23     1323.12     1756.08    498.65 o
 -12   2  23      109.79      124.93     42.99 o
 -11   2  23      650.95      605.45     62.37 o
 -10   2  23      120.75      134.78     42.10 o
  -9   2  23      161.19      142.70     42.32 o
  -8   2  23      114.79      110.44     40.80 o
  -7   2  23      568.20      537.61    112.77 o
  -6   2  23      572.87      552.12     55.61 o
  -5   2  23     1598.24     1673.23     87.76 o
  -4   2  23       19.38        6.30     45.99 o
  -3   2  23     1347.77     1650.63    124.11 o
  -2   2  23      480.19      600.40     85.05 o
  -1   2  23      158.12      248.85     72.45 o
 -13   3  23      446.17      456.62     90.09 o
 -12   3  23      505.15      527.25     57.68 o
 -11   3  23     1111.63     1044.77    110.88 o
 -10   3  23     1749.33     1978.47    315.95 o
  -9   3  23      575.27      525.18     86.00 o
  -8   3  23     3254.01     3182.80    553.78 o
  -7   3  23      344.36      359.69     51.23 o
  -6   3  23     1309.17     1455.24    115.92 o
  -5   3  23       20.26       10.40     34.75 o
  -4   3  23     1329.75     1358.93    112.14 o
  -3   3  23      993.92     1030.70     98.91 o
  -2   3  23      421.74      536.77     77.49 o
 -12   4  23      129.56      119.25     45.36 o
 -11   4  23      450.20      406.90     52.48 o
 -10   4  23       20.10       -3.22     35.68 o
  -9   4  23      571.82      782.24    113.40 o
  -8   4  23        6.91      -26.83     47.88 o
  -7   4  23      867.33      987.55    291.06 o
  -6   4  23       11.03       -6.32     34.92 o
  -5   4  23     2401.35     2357.50    143.64 o
  -4   4  23      928.16      897.14     94.50 o
 -10   5  23     2572.59     2765.58    382.73 o
  -9   5  23       25.48       39.99     43.11 o
  -8   5  23     4005.47     5137.12   1393.58 o
  -7   5  23      845.41     1200.74    334.54 o
  -6   5  23      782.58     1102.52    111.51 o
 -13   0  24     2410.94     3950.80    205.38 o
 -12   0  24      706.10     1122.68    115.29 o
 -10   0  24      298.27      275.94     69.93 o
  -8   0  24        7.93       28.35     49.77 o
  -7   0  24    10765.85    11488.25    316.27 o
  -6   0  24     2257.51     2329.78    148.05 o
  -5   0  24     4454.44     4554.35    201.60 o
  -4   0  24     1771.61     2105.50    141.12 o
  -3   0  24      946.29      811.45     93.87 o
 -13   1  24     1732.12     2339.36    257.99 o
 -12   1  24     6842.65     8111.39    483.22 o
 -11   1  24      103.86       75.75     40.52 o
 -10   1  24     5160.04     5274.40    632.85 o
  -9   1  24      742.35      792.75    138.92 o
  -8   1  24     2622.11     3027.22    180.50 o
  -7   1  24      938.76     1158.41    157.19 o
  -6   1  24     3835.20     3878.62    335.17 o
  -5   1  24     1814.17     2024.37    284.45 o
  -4   1  24      879.50      940.80     70.43 o
  -3   1  24     1176.76     1404.29    119.70 o
  -2   1  24     1692.15     2039.34    139.23 o
 -13   2  24     1119.70     1583.57    130.41 o
 -12   2  24      818.28      999.08     76.63 o
 -11   2  24     2723.61     3140.48    326.98 o
 -10   2  24      105.28       86.39     41.42 o
  -9   2  24     3206.11     3112.13    599.77 o
  -8   2  24       31.06       -0.71     33.99 o
  -7   2  24     4954.13     5430.21    653.64 o
  -6   2  24     1317.74     1446.97    197.51 o
  -5   2  24     1487.67     1692.05     92.30 o
  -4   2  24     3154.59     3343.47    171.99 o
  -3   2  24      463.63      498.97     78.75 o
  -2   2  24     2233.05     2699.60    158.76 o
  -1   2  24       50.30       86.31     67.41 o
   0   2  24     1655.04     2700.23    162.54 o
 -12   3  24     1511.12     1611.24     93.44 o
 -11   3  24       29.85       72.71     63.95 o
 -10   3  24      811.41     1040.90    196.88 o
  -9   3  24      111.88      139.53     65.52 o
  -8   3  24      456.61      562.10     98.91 o
  -7   3  24       49.09       40.09     36.94 o
  -6   3  24     1064.12     1168.27    211.05 o
  -5   3  24     1121.79     1267.99     80.20 o
  -4   3  24      605.65      715.06     89.46 o
  -3   3  24     1295.72     1433.90    119.07 o
  -2   3  24     1017.54     1334.36    115.29 o
 -10   4  24       91.73       64.32     41.65 o
  -9   4  24      612.46      684.35    118.76 o
  -8   4  24       59.26       50.80     39.65 o
  -7   4  24      879.64     1022.77    287.28 o
  -6   4  24      214.22      250.86     51.66 o
  -5   4  24      526.66      570.16     81.90 o
 -12   1  25      225.46      276.55     55.40 o
 -11   1  25      226.64      283.71     81.90 o
 -10   1  25       29.10       34.62     34.87 o
  -9   1  25        2.85       48.94     38.38 o
  -8   1  25      728.98      776.49     68.67 o
  -7   1  25       42.39       41.97     36.05 o
  -6   1  25      295.08      323.11     52.54 o
  -5   1  25       36.00       17.77     35.25 o
  -4   1  25      779.87      936.81    108.36 o
  -3   1  25      157.62      207.90     70.56 o
  -2   1  25       71.23      159.39     69.30 o
 -11   2  25      648.12      837.86     97.34 o
 -10   2  25      207.18      266.66     72.14 o
  -9   2  25      534.48      571.18     78.12 o
  -8   2  25      874.14     1180.77    159.08 o
  -7   2  25       51.60       18.20     35.06 o
  -6   2  25       94.79       77.18     40.03 o
  -5   2  25      478.22      587.85     68.04 o
  -4   2  25       78.37       50.92     38.57 o
  -3   2  25      583.13      708.13     93.24 o
  -2   2  25       83.61       96.39     64.89 o
 -10   3  25      221.90      293.64     54.34 o
  -9   3  25       67.60       33.69     40.80 o
  -8   3  25     1031.14      905.97    156.87 o
  -7   3  25      209.20      270.76     52.36 o
  -6   3  25     1054.78     1167.37    254.21 o
  -5   3  25      173.27      153.56     45.83 o
  -4   3  25      804.48     1054.64    107.73 o
  -3   3  25     1921.57     2273.71    149.31 o
  -7   4  25      130.59      187.00     48.74 o
  -6   4  25      359.42      393.09     58.87 o
 -10   0  26      915.10      946.91    107.10 o
  -9   0  26     1077.21      965.18    107.10 o
  -8   0  26      337.45      375.49     80.01 o
  -7   0  26     4244.09     5116.32    225.54 o
  -6   0  26     3794.61     3994.90    199.71 o
  -4   0  26     2835.23     3502.86    189.00 o
  -3   0  26      819.51      992.90    110.88 o
 -10   1  26     3650.62     3386.11    146.79 o
  -9   1  26     1685.91     1992.08    344.93 o
  -8   1  26     1770.71     2206.02    258.30 o
  -7   1  26     3579.55     3637.20    395.65 o
  -6   1  26      758.27      983.17     90.41 o
  -5   1  26     3965.80     4645.22    152.13 o
  -4   1  26       82.94       83.05     42.40 o
  -3   1  26     1457.83     1997.54    255.15 o
  -9   2  26      659.85      659.51     64.67 o
  -8   2  26      115.03      102.69     44.19 o
  -7   2  26     1542.96     1728.50    125.06 o
  -6   2  26     1154.19     1406.86    194.04 o
  -5   2  26      457.55      611.07     63.87 o
  -4   2  26     1545.82     1878.13    112.14 o
 
